# Supplementary material for: Lymphatic Dissemination in Prostate Cancer: Features of the Transcriptomic Profile and Prognostic Models
Source: Int J Mol Sci. 2023 Jan 26;24(3):2418. doi: 10.3390/ijms24032418 (PMC9916851; doi:10.3390/ijms24032418)
Supplement: Supplementary file 1 [file ijms-24-02418-s001.zip › Table S2.xlsx]

## Sheet: lr
Number of predictors	Model	Accuracy Train	ROC-AUC_train	F1_train	Accuracy Test	ROC-AUC_test	F1_test
5	ISUP, PCAT4, OCLN, miR148a, pT	0.746269	0.896296	0.690909	0.648649	0.827485	0.666667
4	ISUP, PCAT4, OCLN, pT	0.746269	0.896296	0.690909	0.648649	0.827485	0.666667
6	ISUP, PCAT4, CST2, OCLN, miR148a, pT	0.731343	0.896296	0.678571	0.648649	0.827485	0.666667
5	ISUP, PCAT4, CST2, OCLN, pT	0.731343	0.896296	0.678571	0.648649	0.827485	0.666667
6	ISUP, PCAT4, OCLN, miR148a, miR615, pT	0.731343	0.894444	0.678571	0.675676	0.710526	0.73913
5	ISUP, CST2, OCLN, miR148a, pT	0.776119	0.878704	0.727273	0.648649	0.821637	0.666667
7	ISUP, PCAT4, CST2, OCLN, miR148a, miR615, pT	0.716418	0.894444	0.666667	0.675676	0.707602	0.73913
6	ISUP, PCAT4, CST2, OCLN, miR615, pT	0.716418	0.894444	0.666667	0.675676	0.707602	0.73913
6	ISUP, CST2, OCLN, miR148a, miR615, pT	0.776119	0.884259	0.716981	0.675676	0.704678	0.75
5	ISUP, PCAT4, CST2, OCLN, miR148a	0.716418	0.838889	0.612245	0.702703	0.760234	0.702703
4	ISUP, CST2, OCLN, pT	0.776119	0.878704	0.727273	0.648649	0.821637	0.666667
5	ISUP, PCAT4, CST2, miR148a, pT	0.746269	0.877778	0.711864	0.594595	0.74269	0.615385
5	PCAT4, CST2, OCLN, miR148a, pT	0.776119	0.84537	0.727273	0.702703	0.736842	0.744186
4	ISUP, OCLN, miR148a, pT	0.761194	0.87963	0.703704	0.648649	0.818713	0.666667
6	ISUP, PCAT4, CST2, miR148a, miR615, pT	0.701493	0.892593	0.642857	0.621622	0.681287	0.708333
5	ISUP, PCAT4, OCLN, miR615, pT	0.731343	0.894444	0.678571	0.675676	0.710526	0.73913
4	PCAT4, CST2, miR148a, pT	0.776119	0.807407	0.745763	0.675676	0.815789	0.727273
3	ISUP, OCLN, pT	0.761194	0.87963	0.703704	0.648649	0.818713	0.666667
4	ISUP, PCAT4, OCLN, miR148a	0.746269	0.834259	0.653061	0.72973	0.812865	0.722222
3	PCAT4, CST2, pT	0.776119	0.807407	0.745763	0.675676	0.815789	0.727273
5	ISUP, OCLN, miR148a, miR615, pT	0.776119	0.885185	0.716981	0.702703	0.707602	0.765957
4	ISUP, PCAT4, miR148a, pT	0.746269	0.881481	0.711864	0.621622	0.783626	0.631579
5	ISUP, CST2, OCLN, miR615, pT	0.776119	0.884259	0.716981	0.675676	0.704678	0.75
4	PCAT4, OCLN, miR148a, pT	0.776119	0.847222	0.727273	0.72973	0.766082	0.761905
5	ISUP, PCAT4, miR148a, miR615, pT	0.731343	0.889815	0.678571	0.621622	0.690058	0.708333
4	ISUP, PCAT4, CST2, OCLN	0.716418	0.838889	0.612245	0.702703	0.760234	0.702703
3	ISUP, PCAT4, OCLN	0.746269	0.834259	0.653061	0.72973	0.812865	0.722222
4	PCAT4, CST2, OCLN, miR148a	0.701493	0.758333	0.565217	0.648649	0.748538	0.648649
3	CST2, miR148a, pT	0.746269	0.814815	0.721311	0.648649	0.792398	0.723404
6	PCAT4, CST2, OCLN, miR148a, miR615, pT	0.746269	0.864815	0.690909	0.594595	0.660819	0.705882
5	ISUP, PCAT4, CST2, miR615, pT	0.701493	0.892593	0.642857	0.621622	0.681287	0.708333
5	PCAT4, OCLN, miR148a, miR615, pT	0.731343	0.862037	0.678571	0.594595	0.681287	0.716981
4	ISUP, CST2, miR148a, pT	0.701493	0.856481	0.677419	0.594595	0.745614	0.615385
5	ISUP, CST2, miR148a, miR615, pT	0.701493	0.875	0.62963	0.621622	0.660819	0.72
4	ISUP, PCAT4, CST2, pT	0.746269	0.877778	0.711864	0.594595	0.74269	0.615385
3	ISUP, PCAT4, pT	0.746269	0.881481	0.711864	0.621622	0.783626	0.631579
4	PCAT4, CST2, OCLN, pT	0.776119	0.84537	0.727273	0.702703	0.736842	0.744186
4	CST2, OCLN, miR148a, pT	0.761194	0.842593	0.703704	0.702703	0.72807	0.744186
3	ISUP, miR148a, pT	0.701493	0.868056	0.677419	0.621622	0.783626	0.631579
2	CST2, pT	0.746269	0.814815	0.721311	0.648649	0.792398	0.723404
5	PCAT4, CST2, OCLN, miR615, pT	0.746269	0.864815	0.690909	0.594595	0.660819	0.705882
4	ISUP, OCLN, miR615, pT	0.776119	0.885185	0.716981	0.702703	0.707602	0.765957
4	ISUP, PCAT4, miR615, pT	0.746269	0.889815	0.701754	0.621622	0.690058	0.708333
3	PCAT4, OCLN, pT	0.776119	0.847222	0.727273	0.72973	0.766082	0.761905
4	ISUP, miR148a, miR615, pT	0.701493	0.871296	0.62963	0.621622	0.681287	0.72
3	PCAT4, miR148a, pT	0.776119	0.82037	0.745763	0.702703	0.766082	0.744186
4	PCAT4, OCLN, miR615, pT	0.731343	0.862037	0.678571	0.594595	0.681287	0.716981
3	ISUP, PCAT4, miR148a	0.701493	0.84537	0.545455	0.675676	0.754386	0.647059
2	ISUP, pT	0.701493	0.852778	0.677419	0.621622	0.777778	0.631579
3	PCAT4, CST2, OCLN	0.701493	0.758333	0.565217	0.648649	0.748538	0.648649
3	ISUP, CST2, pT	0.701493	0.856481	0.677419	0.594595	0.745614	0.615385
2	PCAT4, pT	0.776119	0.817593	0.745763	0.702703	0.766082	0.744186
5	ISUP, PCAT4, OCLN, miR148a, miR615	0.701493	0.837963	0.583333	0.594595	0.660819	0.680851
4	OCLN, miR148a, miR615, pT	0.776119	0.857407	0.716981	0.594595	0.666667	0.716981
4	ISUP, CST2, miR615, pT	0.701493	0.875	0.62963	0.621622	0.660819	0.72
3	OCLN, miR148a, pT	0.776119	0.84537	0.716981	0.702703	0.74269	0.744186
2	miR148a, pT	0.746269	0.804167	0.721311	0.675676	0.766082	0.73913
4	ISUP, PCAT4, OCLN, miR615	0.701493	0.837963	0.583333	0.594595	0.660819	0.680851
3	ISUP, CST2, miR148a	0.701493	0.775	0.565217	0.621622	0.736842	0.631579
3	CST2, OCLN, pT	0.761194	0.842593	0.703704	0.702703	0.72807	0.744186
5	ISUP, PCAT4, CST2, OCLN, miR615	0.716418	0.833333	0.612245	0.621622	0.657895	0.708333
4	CST2, OCLN, miR615, pT	0.761194	0.857407	0.703704	0.567568	0.649123	0.692308
4	PCAT4, miR148a, miR615, pT	0.731343	0.848148	0.678571	0.513514	0.634503	0.653846
5	CST2, OCLN, miR148a, miR615, pT	0.761194	0.858333	0.703704	0.567568	0.649123	0.692308
3	ISUP, PCAT4, CST2	0.686567	0.837963	0.571429	0.648649	0.736842	0.648649
4	ISUP, PCAT4, CST2, miR148a	0.686567	0.837963	0.571429	0.648649	0.736842	0.648649
5	ISUP, PCAT4, CST2, miR148a, miR615	0.716418	0.840741	0.612245	0.594595	0.628655	0.693878
4	ISUP, PCAT4, miR148a, miR615	0.746269	0.844444	0.653061	0.540541	0.631579	0.638298
3	PCAT4, OCLN, miR148a	0.716418	0.750926	0.595745	0.594595	0.72807	0.516129
4	ISUP, PCAT4, CST2, miR615	0.716418	0.840741	0.612245	0.594595	0.628655	0.693878
6	ISUP, PCAT4, CST2, OCLN, miR148a, miR615	0.716418	0.833333	0.612245	0.621622	0.657895	0.708333
5	PCAT4, CST2, miR148a, miR615, pT	0.731343	0.850926	0.678571	0.540541	0.619883	0.679245
3	ISUP, miR615, pT	0.701493	0.872222	0.62963	0.621622	0.681287	0.72
2	ISUP, PCAT4	0.701493	0.84537	0.545455	0.675676	0.754386	0.647059
3	OCLN, miR615, pT	0.776119	0.857407	0.716981	0.567568	0.666667	0.692308
2	OCLN, pT	0.761194	0.84537	0.703704	0.702703	0.74269	0.744186
4	PCAT4, CST2, miR615, pT	0.731343	0.850926	0.678571	0.540541	0.619883	0.679245
3	PCAT4, miR615, pT	0.731343	0.848148	0.678571	0.513514	0.634503	0.653846
5	ISUP, CST2, OCLN, miR148a, miR615	0.686567	0.80463	0.571429	0.594595	0.622807	0.693878
4	ISUP, CST2, OCLN, miR615	0.686567	0.80463	0.571429	0.594595	0.622807	0.693878
4	CST2, miR148a, miR615, pT	0.701493	0.846296	0.62963	0.540541	0.611111	0.679245
3	ISUP, PCAT4, miR615	0.746269	0.844444	0.653061	0.540541	0.631579	0.638298
2	ISUP, miR148a	0.701493	0.78287	0.583333	0.648649	0.74269	0.628571
4	ISUP, OCLN, miR148a, miR615	0.671642	0.803704	0.56	0.567568	0.634503	0.666667
3	ISUP, OCLN, miR615	0.671642	0.803704	0.56	0.567568	0.634503	0.666667
3	miR148a, miR615, pT	0.716418	0.842593	0.666667	0.513514	0.622807	0.653846
2	ISUP, CST2	0.701493	0.775	0.565217	0.621622	0.736842	0.631579
3	ISUP, CST2, OCLN	0.686567	0.789815	0.571429	0.72973	0.75731	0.722222
4	ISUP, CST2, OCLN, miR148a	0.686567	0.789815	0.571429	0.72973	0.75731	0.722222
4	ISUP, CST2, miR148a, miR615	0.701493	0.80463	0.583333	0.567568	0.605263	0.692308
3	CST2, miR615, pT	0.701493	0.846296	0.62963	0.540541	0.611111	0.679245
2	ISUP, OCLN	0.686567	0.787963	0.571429	0.756757	0.795322	0.727273
3	ISUP, OCLN, miR148a	0.686567	0.787963	0.571429	0.756757	0.795322	0.727273
4	PCAT4, OCLN, miR148a, miR615	0.686567	0.787037	0.533333	0.540541	0.578947	0.653061
3	PCAT4, OCLN, miR615	0.686567	0.787037	0.533333	0.540541	0.578947	0.653061
5	PCAT4, CST2, OCLN, miR148a, miR615	0.671642	0.784259	0.541667	0.594595	0.608187	0.705882
4	PCAT4, CST2, OCLN, miR615	0.671642	0.784259	0.541667	0.594595	0.608187	0.705882
2	PCAT4, OCLN	0.716418	0.750926	0.595745	0.594595	0.72807	0.516129
3	ISUP, miR148a, miR615	0.716418	0.799074	0.612245	0.513514	0.608187	0.64
2	OCLN, miR148a	0.716418	0.675926	0.55814	0.567568	0.663743	0.333333
2	miR615, pT	0.716418	0.844444	0.666667	0.513514	0.622807	0.653846
3	ISUP, CST2, miR615	0.701493	0.80463	0.583333	0.567568	0.605263	0.692308
1	pT	0.746269	0.768519	0.721311	0.675676	0.669591	0.73913
3	PCAT4, CST2, miR615	0.701493	0.788889	0.583333	0.567568	0.578947	0.692308
4	PCAT4, CST2, miR148a, miR615	0.701493	0.789815	0.583333	0.567568	0.578947	0.692308
3	CST2, miR148a, miR615	0.701493	0.762037	0.52381	0.567568	0.573099	0.703704
4	CST2, miR615	0.701493	0.762037	0.52381	0.567568	0.573099	0.703704
1	ISUP	0.701493	0.75787	0.583333	0.648649	0.722222	0.628571
3	OCLN, miR148a, miR615	0.671642	0.751852	0.521739	0.513514	0.584795	0.653846
2	OCLN, miR615	0.671642	0.751852	0.521739	0.513514	0.584795	0.653846
2	ISUP, miR615	0.716418	0.799074	0.612245	0.513514	0.608187	0.64
3	PCAT4, miR148a, miR615	0.746269	0.782407	0.638298	0.486486	0.567251	0.612245
4	CST2, OCLN, miR148a, miR615	0.686567	0.749074	0.553191	0.567568	0.602339	0.703704
3	CST2, OCLN, miR615	0.686567	0.749074	0.553191	0.567568	0.602339	0.703704
2	miR148a, miR615	0.686567	0.731481	0.511628	0.486486	0.55848	0.627451
1	miR615	0.686567	0.731481	0.511628	0.486486	0.55848	0.627451
2	PCAT4, miR148a	0.552239	0.726852	0.347826	0.648649	0.669591	0.580645
2	PCAT4, CST2	0.58209	0.722222	0.263158	0.810811	0.821637	0.829268
3	PCAT4, CST2, miR148a	0.58209	0.721296	0.263158	0.810811	0.821637	0.829268
1	PCAT4	0.552239	0.719444	0.347826	0.648649	0.666667	0.580645
1	CST2	0.61194	0.712037	0.277778	0.702703	0.798246	0.666667
2	CST2, miR148a	0.61194	0.712037	0.277778	0.702703	0.798246	0.666667
2	CST2, OCLN	0.686567	0.696296	0.487805	0.702703	0.716374	0.666667
3	CST2, OCLN, miR148a	0.686567	0.696296	0.487805	0.702703	0.716374	0.666667
1	OCLN	0.716418	0.675926	0.55814	0.567568	0.663743	0.333333
2	PCAT4, miR615	0.746269	0.782407	0.638298	0.486486	0.567251	0.612245
1	miR148a	0.597015	0.580093	0	0.486486	0.678363	0

## Sheet: lgbm
Number of predictors	Model	Accuracy Train	ROC-AUC_train	F1_train	Accuracy Test	ROC-AUC_test	F1_test
4	ISUP, OCLN, miR148a, pT	0.761194	0.933796	0.733333	0.72973	0.809942	0.736842
5	ISUP, PCAT4, CST2, OCLN, pT	0.731343	0.943981	0.653846	0.72973	0.795322	0.736842
4	ISUP, CST2, OCLN, pT	0.731343	0.915278	0.653846	0.702703	0.79386	0.717949
4	CST2, OCLN, miR615, pT	0.776119	0.935648	0.736842	0.72973	0.789474	0.791667
5	ISUP, CST2, OCLN, miR148a, pT	0.701493	0.947685	0.6	0.702703	0.789474	0.744186
4	ISUP, CST2, miR148a, pT	0.656716	0.909722	0.581818	0.621622	0.77924	0.681818
5	ISUP, PCAT4, OCLN, miR148a, pT	0.761194	0.962963	0.703704	0.72973	0.769006	0.722222
3	ISUP, OCLN, pT	0.746269	0.908333	0.679245	0.72973	0.76462	0.736842
3	ISUP, OCLN, miR148a	0.686567	0.912037	0.588235	0.648649	0.763158	0.606061
4	ISUP, PCAT4, OCLN, pT	0.80597	0.936574	0.754717	0.72973	0.761696	0.736842
3	ISUP, PCAT4, OCLN	0.61194	0.9125	0.518519	0.648649	0.758772	0.628571
3	PCAT4, OCLN, pT	0.746269	0.905093	0.653061	0.594595	0.75731	0.594595
4	ISUP, CST2, OCLN, miR148a	0.641791	0.934259	0.555556	0.702703	0.755848	0.717949
5	ISUP, OCLN, miR148a, miR615, pT	0.80597	0.973611	0.754717	0.675676	0.752924	0.727273
3	OCLN, miR615, pT	0.791045	0.933333	0.740741	0.72973	0.752924	0.791667
6	PCAT4, CST2, OCLN, miR148a, miR615, pT	0.791045	0.966204	0.75	0.594595	0.752924	0.693878
3	ISUP, CST2, pT	0.731343	0.889815	0.653846	0.621622	0.752924	0.708333
4	PCAT4, OCLN, miR148a, pT	0.761194	0.928241	0.703704	0.648649	0.751462	0.648649
5	CST2, OCLN, miR148a, miR615, pT	0.80597	0.95463	0.763636	0.567568	0.75	0.68
5	PCAT4, OCLN, miR148a, miR615, pT	0.80597	0.965278	0.763636	0.72973	0.75	0.772727
4	PCAT4, OCLN, miR615, pT	0.791045	0.946759	0.740741	0.72973	0.75	0.791667
7	ISUP, PCAT4, CST2, OCLN, miR148a, miR615, pT	0.791045	0.984259	0.75	0.648649	0.75	0.697674
4	ISUP, PCAT4, CST2, OCLN	0.671642	0.922685	0.56	0.702703	0.748538	0.702703
6	ISUP, PCAT4, CST2, OCLN, miR148a, pT	0.776119	0.976852	0.727273	0.675676	0.747076	0.684211
4	PCAT4, CST2, OCLN, pT	0.731343	0.914352	0.653846	0.621622	0.747076	0.631579
5	ISUP, PCAT4, CST2, OCLN, miR148a	0.656716	0.9625	0.54902	0.702703	0.745614	0.717949
6	ISUP, PCAT4, OCLN, miR148a, miR615, pT	0.820896	0.986111	0.777778	0.675676	0.744152	0.714286
6	ISUP, CST2, OCLN, miR148a, miR615, pT	0.80597	0.971759	0.763636	0.702703	0.744152	0.765957
4	ISUP, PCAT4, OCLN, miR148a	0.656716	0.9625	0.581818	0.72973	0.744152	0.736842
6	ISUP, PCAT4, CST2, OCLN, miR615, pT	0.776119	0.964815	0.727273	0.675676	0.74269	0.714286
3	CST2, OCLN, pT	0.716418	0.875	0.627451	0.621622	0.74269	0.65
3	ISUP, miR148a, pT	0.686567	0.885185	0.631579	0.702703	0.741228	0.731707
5	PCAT4, CST2, OCLN, miR615, pT	0.791045	0.952778	0.75	0.72973	0.739766	0.791667
5	ISUP, CST2, OCLN, miR615, pT	0.761194	0.958333	0.714286	0.675676	0.733918	0.714286
2	ISUP, pT	0.731343	0.833333	0.7	0.621622	0.733918	0.631579
4	PCAT4, CST2, miR615, pT	0.731343	0.92963	0.666667	0.594595	0.733918	0.705882
5	PCAT4, CST2, OCLN, miR148a, miR615	0.716418	0.966667	0.654545	0.540541	0.730994	0.653061
5	ISUP, CST2, miR148a, miR615, pT	0.776119	0.975463	0.716981	0.567568	0.72807	0.68
5	PCAT4, CST2, OCLN, miR148a, pT	0.761194	0.95463	0.703704	0.72973	0.72807	0.761905
2	PCAT4, CST2	0.656716	0.822222	0.530612	0.648649	0.72807	0.734694
5	ISUP, PCAT4, OCLN, miR615, pT	0.776119	0.969444	0.716981	0.675676	0.725146	0.714286
2	ISUP, CST2	0.656716	0.845833	0.596491	0.594595	0.723684	0.634146
5	ISUP, PCAT4, CST2, miR148a, pT	0.761194	0.951852	0.692308	0.621622	0.722222	0.681818
4	ISUP, PCAT4, CST2, pT	0.731343	0.906481	0.653846	0.621622	0.722222	0.65
4	PCAT4, CST2, OCLN, miR148a	0.671642	0.922685	0.576923	0.621622	0.722222	0.695652
4	ISUP, OCLN, miR615, pT	0.791045	0.95463	0.730769	0.675676	0.72076	0.714286
5	PCAT4, CST2, miR148a, miR615, pT	0.776119	0.964815	0.727273	0.594595	0.719298	0.705882
3	CST2, OCLN, miR615	0.716418	0.899537	0.641509	0.594595	0.719298	0.705882
3	ISUP, PCAT4, pT	0.701493	0.883796	0.615385	0.675676	0.717836	0.647059
5	ISUP, PCAT4, CST2, miR615, pT	0.746269	0.95463	0.690909	0.594595	0.714912	0.634146
3	OCLN, miR148a, pT	0.716418	0.909259	0.666667	0.621622	0.714912	0.65
4	ISUP, PCAT4, miR148a, pT	0.701493	0.914352	0.62963	0.594595	0.714912	0.594595
3	PCAT4, CST2, pT	0.746269	0.884722	0.679245	0.675676	0.71345	0.73913
4	PCAT4, CST2, OCLN, miR615	0.701493	0.915741	0.62963	0.621622	0.71345	0.708333
2	ISUP, OCLN	0.686567	0.881019	0.618182	0.567568	0.71345	0.466667
6	ISUP, PCAT4, CST2, miR148a, miR615, pT	0.776119	0.989815	0.716981	0.648649	0.711988	0.723404
3	ISUP, CST2, OCLN	0.656716	0.909259	0.566038	0.648649	0.711988	0.666667
4	CST2, OCLN, miR148a, pT	0.686567	0.914352	0.571429	0.702703	0.710526	0.755556
4	PCAT4, OCLN, miR148a, miR615	0.671642	0.948611	0.576923	0.567568	0.710526	0.652174
3	PCAT4, miR148a, pT	0.716418	0.874074	0.654545	0.648649	0.709064	0.666667
4	PCAT4, CST2, miR148a, pT	0.761194	0.948148	0.692308	0.648649	0.707602	0.682927
5	ISUP, CST2, OCLN, miR148a, miR615	0.746269	0.968519	0.666667	0.648649	0.707602	0.697674
3	ISUP, PCAT4, CST2	0.671642	0.886574	0.592593	0.648649	0.70614	0.666667
4	ISUP, CST2, miR615, pT	0.761194	0.949537	0.714286	0.621622	0.704678	0.666667
2	OCLN, pT	0.731343	0.864815	0.653846	0.621622	0.704678	0.631579
3	PCAT4, CST2, OCLN	0.701493	0.888426	0.6	0.675676	0.703216	0.666667
4	OCLN, miR148a, miR615, pT	0.820896	0.946296	0.777778	0.648649	0.701754	0.723404
6	ISUP, PCAT4, CST2, OCLN, miR148a, miR615	0.731343	0.980556	0.666667	0.648649	0.701754	0.682927
5	ISUP, PCAT4, OCLN, miR148a, miR615	0.641791	0.972685	0.571429	0.648649	0.701754	0.682927
2	PCAT4, OCLN	0.641791	0.857407	0.555556	0.675676	0.69883	0.625
3	PCAT4, OCLN, miR148a	0.686567	0.906481	0.603774	0.702703	0.697368	0.666667
3	ISUP, PCAT4, miR148a	0.597015	0.909259	0.490566	0.621622	0.697368	0.588235
3	ISUP, miR615, pT	0.820896	0.928241	0.76	0.594595	0.695906	0.634146
4	ISUP, miR148a, miR615, pT	0.746269	0.956481	0.679245	0.594595	0.695906	0.666667
1	CST2	0.656716	0.759259	0.596491	0.540541	0.695906	0.690909
4	ISUP, OCLN, miR148a, miR615	0.716418	0.959259	0.654545	0.675676	0.692982	0.714286
5	ISUP, PCAT4, miR148a, miR615, pT	0.820896	0.972685	0.76	0.567568	0.69152	0.619048
4	ISUP, PCAT4, miR615, pT	0.716418	0.956481	0.627451	0.594595	0.69152	0.634146
3	OCLN, miR148a, miR615	0.686567	0.939352	0.603774	0.540541	0.69152	0.653061
4	CST2, miR148a, miR615, pT	0.761194	0.941667	0.703704	0.540541	0.690058	0.690909
4	ISUP, PCAT4, CST2, miR148a	0.731343	0.931944	0.666667	0.621622	0.690058	0.65
3	CST2, OCLN, miR148a	0.671642	0.894444	0.592593	0.621622	0.690058	0.681818
2	OCLN, miR148a	0.671642	0.858333	0.607143	0.648649	0.688596	0.628571
5	ISUP, PCAT4, CST2, OCLN, miR615	0.731343	0.968981	0.666667	0.648649	0.685673	0.697674
3	CST2, miR148a, pT	0.671642	0.884722	0.607143	0.675676	0.684211	0.73913
4	ISUP, PCAT4, OCLN, miR615	0.671642	0.960185	0.607143	0.621622	0.682749	0.666667
4	PCAT4, CST2, miR148a, miR615	0.716418	0.95463	0.641509	0.513514	0.681287	0.625
2	PCAT4, pT	0.701493	0.840741	0.615385	0.567568	0.681287	0.555556
4	CST2, OCLN, miR148a, miR615	0.731343	0.946759	0.64	0.540541	0.678363	0.666667
3	PCAT4, CST2, miR615	0.701493	0.903704	0.62963	0.540541	0.678363	0.690909
2	ISUP, PCAT4	0.597015	0.848148	0.526316	0.648649	0.673977	0.606061
1	pT	0.746269	0.757407	0.721311	0.675676	0.669591	0.73913
3	PCAT4, miR615, pT	0.701493	0.92037	0.6	0.621622	0.669591	0.695652
3	PCAT4, OCLN, miR615	0.671642	0.906481	0.607143	0.567568	0.668129	0.619048
2	CST2, miR615	0.731343	0.863426	0.64	0.540541	0.666667	0.690909
3	PCAT4, CST2, miR148a	0.716418	0.898611	0.654545	0.513514	0.663743	0.608696
2	miR615, pT	0.776119	0.899537	0.651163	0.648649	0.659357	0.711111
5	ISUP, PCAT4, CST2, miR148a, miR615	0.731343	0.983333	0.666667	0.567568	0.659357	0.636364
4	PCAT4, miR148a, miR615, pT	0.791045	0.950463	0.708333	0.567568	0.657895	0.68
4	ISUP, CST2, OCLN, miR615	0.746269	0.961574	0.679245	0.648649	0.657895	0.697674
3	ISUP, CST2, miR148a	0.671642	0.876389	0.592593	0.621622	0.654971	0.65
3	ISUP, OCLN, miR615	0.701493	0.95463	0.615385	0.648649	0.647661	0.697674
4	ISUP, PCAT4, CST2, miR615	0.716418	0.94537	0.641509	0.594595	0.643275	0.634146
1	ISUP	0.597015	0.758333	0	0.648649	0.641813	0.628571
3	ISUP, miR148a, miR615	0.731343	0.952778	0.653846	0.540541	0.637427	0.585366
3	CST2, miR615, pT	0.746269	0.903704	0.690909	0.621622	0.635965	0.730769
2	OCLN, miR615	0.671642	0.903241	0.56	0.486486	0.634503	0.536585
3	ISUP, CST2, miR615	0.761194	0.945833	0.692308	0.594595	0.631579	0.634146
4	ISUP, PCAT4, miR148a, miR615	0.746269	0.952778	0.666667	0.594595	0.624269	0.615385
3	miR148a, miR615, pT	0.746269	0.931019	0.679245	0.540541	0.619883	0.679245
2	ISUP, miR148a	0.567164	0.846759	0.408163	0.621622	0.618421	0.65
2	CST2, OCLN	0.701493	0.842593	0.615385	0.702703	0.616959	0.645161
3	CST2, miR148a, miR615	0.731343	0.922685	0.64	0.540541	0.614035	0.666667
3	PCAT4, miR148a, miR615	0.731343	0.91713	0.653846	0.540541	0.612573	0.638298
4	ISUP, CST2, miR148a, miR615	0.791045	0.960185	0.72	0.621622	0.609649	0.708333
1	OCLN	0.686567	0.798611	0.618182	0.702703	0.606725	0.645161
1	PCAT4	0.641791	0.71713	0.555556	0.621622	0.605263	0.533333
3	ISUP, PCAT4, miR615	0.731343	0.952315	0.64	0.567568	0.602339	0.6
2	CST2, miR148a	0.641791	0.782407	0.538462	0.513514	0.595029	0.625
2	PCAT4, miR615	0.701493	0.868519	0.615385	0.540541	0.593567	0.679245
2	PCAT4, miR148a	0.567164	0.819907	0.45283	0.594595	0.589181	0.615385
2	miR148a, pT	0.701493	0.833796	0.655172	0.621622	0.584795	0.65
2	CST2, pT	0.731343	0.836574	0.666667	0.675676	0.568713	0.73913
2	ISUP, miR615	0.731343	0.925	0.653846	0.567568	0.545322	0.6
1	miR615	0.731343	0.832407	0.653846	0.513514	0.504386	0.666667
2	miR148a, miR615	0.731343	0.870833	0.653846	0.486486	0.479532	0.641509
1	miR148a	0.58209	0.668519	0.333333	0.405405	0.45614	0

## Sheet: catboost
Number of predictors	Model	Accuracy Train	ROC-AUC_train	F1_train	Accuracy Test	ROC-AUC_test	F1_test
3	CST2, OCLN, pT	0.701493	0.975	0.62963	0.810811	0.862573	0.810811
4	ISUP, OCLN, miR148a, pT	0.716418	1	0.677966	0.783784	0.859649	0.789474
5	ISUP, CST2, OCLN, miR148a, pT	0.641791	1	0.571429	0.648649	0.836257	0.697674
4	ISUP, CST2, OCLN, pT	0.641791	0.992593	0.555556	0.72973	0.827485	0.736842
3	ISUP, OCLN, pT	0.656716	0.97963	0.566038	0.756757	0.818713	0.756757
5	ISUP, PCAT4, OCLN, miR148a, pT	0.701493	1	0.642857	0.702703	0.818713	0.702703
4	CST2, OCLN, miR148a, pT	0.716418	0.99537	0.641509	0.675676	0.804094	0.73913
6	ISUP, PCAT4, CST2, OCLN, miR148a, pT	0.716418	1	0.677966	0.702703	0.798246	0.717949
4	CST2, OCLN, miR615, pT	0.686567	1	0.603774	0.72973	0.795322	0.791667
5	ISUP, CST2, OCLN, miR615, pT	0.671642	1	0.592593	0.675676	0.795322	0.714286
4	ISUP, CST2, OCLN, miR148a	0.671642	1	0.576923	0.675676	0.792398	0.714286
3	CST2, miR615, pT	0.686567	0.984259	0.631579	0.675676	0.789474	0.76
3	ISUP, OCLN, miR148a	0.686567	1	0.603774	0.72973	0.789474	0.736842
5	ISUP, PCAT4, CST2, OCLN, pT	0.656716	1	0.581818	0.675676	0.789474	0.666667
4	ISUP, PCAT4, OCLN, miR148a	0.671642	1	0.576923	0.702703	0.78655	0.685714
3	ISUP, PCAT4, pT	0.641791	0.987963	0.555556	0.675676	0.783626	0.7
4	ISUP, PCAT4, OCLN, pT	0.656716	1	0.581818	0.72973	0.783626	0.736842
4	ISUP, OCLN, miR615, pT	0.671642	1	0.592593	0.675676	0.780702	0.714286
5	PCAT4, CST2, OCLN, miR615, pT	0.671642	1	0.576923	0.675676	0.780702	0.727273
3	PCAT4, OCLN, miR148a	0.61194	1	0.518519	0.72973	0.777778	0.722222
3	OCLN, miR615, pT	0.731343	0.991667	0.653846	0.675676	0.777778	0.73913
4	PCAT4, OCLN, miR615, pT	0.671642	0.997222	0.576923	0.702703	0.777778	0.744186
4	PCAT4, OCLN, miR148a, pT	0.746269	0.99537	0.711864	0.675676	0.777778	0.7
5	PCAT4, CST2, OCLN, miR148a, pT	0.776119	0.999074	0.716981	0.702703	0.777778	0.744186
3	ISUP, CST2, pT	0.656716	0.975	0.596491	0.621622	0.774854	0.631579
3	ISUP, miR148a, pT	0.686567	0.981944	0.618182	0.702703	0.774854	0.717949
5	PCAT4, OCLN, miR148a, miR615, pT	0.731343	1	0.678571	0.702703	0.774854	0.755556
4	ISUP, PCAT4, miR148a, pT	0.671642	1	0.607143	0.702703	0.769006	0.731707
6	ISUP, PCAT4, CST2, OCLN, miR615, pT	0.656716	1	0.581818	0.675676	0.769006	0.714286
5	ISUP, OCLN, miR148a, miR615, pT	0.746269	1	0.701754	0.702703	0.769006	0.755556
4	ISUP, CST2, miR148a, pT	0.656716	0.989815	0.610169	0.621622	0.766082	0.681818
6	ISUP, CST2, OCLN, miR148a, miR615, pT	0.716418	1	0.666667	0.702703	0.766082	0.755556
5	ISUP, PCAT4, OCLN, miR615, pT	0.671642	1	0.592593	0.675676	0.766082	0.714286
3	ISUP, CST2, OCLN	0.61194	0.99537	0.5	0.675676	0.763158	0.684211
6	ISUP, PCAT4, OCLN, miR148a, miR615, pT	0.731343	1	0.678571	0.675676	0.760234	0.727273
3	OCLN, miR148a, pT	0.701493	0.980556	0.642857	0.648649	0.75731	0.648649
6	PCAT4, CST2, OCLN, miR148a, miR615, pT	0.701493	1	0.62963	0.648649	0.75731	0.723404
5	ISUP, PCAT4, CST2, OCLN, miR148a	0.686567	1	0.588235	0.675676	0.754386	0.684211
3	PCAT4, OCLN, pT	0.671642	0.971296	0.592593	0.621622	0.751462	0.588235
4	OCLN, miR148a, miR615, pT	0.746269	1	0.701754	0.675676	0.748538	0.73913
4	ISUP, PCAT4, CST2, pT	0.641791	1	0.6	0.567568	0.745614	0.6
7	ISUP', 'PCAT4', 'CST2', 'OCLN', 'miR148a', 'miR615', 'pT'	0.731343	1	0.678571	0.72973	0.74269	0.782609
2	ISUP, pT	0.641791	0.875	0.586207	0.567568	0.74269	0.6
3	CST2, OCLN, miR148a	0.671642	1	0.592593	0.594595	0.74269	0.693878
4	PCAT4, CST2, OCLN, miR148a	0.701493	1	0.615385	0.648649	0.739766	0.711111
5	ISUP, CST2, miR148a, miR615, pT	0.686567	1	0.618182	0.621622	0.739766	0.681818
5	ISUP, PCAT4, OCLN, miR148a, miR615	0.731343	1	0.64	0.621622	0.736842	0.65
5	ISUP, PCAT4, CST2, miR148a, pT	0.671642	1	0.633333	0.621622	0.736842	0.666667
4	PCAT4, miR148a, miR615, pT	0.716418	1	0.641509	0.594595	0.730994	0.705882
4	ISUP, CST2, miR615, pT	0.701493	0.996296	0.666667	0.567568	0.72807	0.619048
4	PCAT4, OCLN, miR148a, miR615	0.716418	1	0.627451	0.594595	0.72807	0.680851
2	OCLN, miR148a	0.626866	0.985185	0.561404	0.648649	0.725146	0.648649
3	PCAT4, miR148a, pT	0.656716	0.987037	0.566038	0.675676	0.725146	0.714286
6	ISUP, PCAT4, CST2, OCLN, miR148a, miR615	0.701493	1	0.615385	0.621622	0.725146	0.65
4	ISUP, PCAT4, CST2, OCLN	0.626866	1	0.509804	0.648649	0.722222	0.666667
5	ISUP, PCAT4, miR148a, miR615, pT	0.716418	1	0.654545	0.648649	0.722222	0.697674
5	ISUP, PCAT4, CST2, miR615, pT	0.671642	1	0.645161	0.567568	0.722222	0.619048
5	PCAT4, CST2, OCLN, miR148a, miR615	0.686567	1	0.603774	0.567568	0.722222	0.666667
4	ISUP, PCAT4, miR615, pT	0.671642	0.997222	0.62069	0.567568	0.719298	0.6
4	PCAT4, CST2, OCLN, pT	0.701493	0.996296	0.615385	0.648649	0.719298	0.648649
6	ISUP, PCAT4, CST2, miR148a, miR615, pT	0.686567	1	0.644068	0.648649	0.719298	0.697674
5	ISUP, PCAT4, CST2, OCLN, miR615	0.641791	1	0.538462	0.648649	0.716374	0.697674
5	ISUP, CST2, OCLN, miR148a, miR615	0.701493	1	0.583333	0.621622	0.716374	0.681818
3	ISUP, miR615, pT	0.820896	0.988889	0.785714	0.648649	0.71345	0.711111
2	miR615, pT	0.746269	0.960185	0.711864	0.675676	0.711988	0.73913
2	CST2, pT	0.686567	0.925926	0.644068	0.675676	0.711988	0.73913
3	ISUP, PCAT4, OCLN	0.641791	0.998148	0.52	0.621622	0.710526	0.588235
4	PCAT4, CST2, miR615, pT	0.671642	0.998148	0.62069	0.648649	0.710526	0.734694
4	CST2, OCLN, miR148a, miR615	0.731343	1	0.64	0.540541	0.710526	0.653061
4	PCAT4, CST2, OCLN, miR615	0.641791	1	0.555556	0.675676	0.710526	0.684211
4	ISUP, PCAT4, OCLN, miR615	0.656716	1	0.54902	0.594595	0.707602	0.634146
4	PCAT4, CST2, miR148a, pT	0.671642	0.998148	0.607143	0.621622	0.707602	0.695652
2	CST2, OCLN	0.656716	0.986111	0.581818	0.621622	0.701754	0.611111
2	OCLN, pT	0.686567	0.930556	0.618182	0.675676	0.701754	0.6
5	CST2, OCLN, miR148a, miR615, pT	0.746269	1	0.701754	0.675676	0.701754	0.75
4	ISUP, OCLN, miR148a, miR615	0.701493	1	0.615385	0.648649	0.69883	0.682927
1	CST2	0.641791	0.926852	0.478261	0.621622	0.695906	0.631579
3	ISUP, PCAT4, miR615	0.671642	0.998148	0.576923	0.567568	0.695906	0.6
2	ISUP, OCLN	0.656716	0.97037	0.566038	0.648649	0.692982	0.628571
3	ISUP, OCLN, miR615	0.686567	1	0.588235	0.648649	0.692982	0.697674
4	ISUP, CST2, OCLN, miR615	0.686567	1	0.571429	0.675676	0.692982	0.727273
2	PCAT4, pT	0.641791	0.938889	0.555556	0.621622	0.688596	0.65
2	ISUP, CST2	0.597015	0.940741	0.509091	0.648649	0.687135	0.648649
3	ISUP, CST2, miR148a	0.656716	0.992593	0.581818	0.648649	0.687135	0.666667
3	OCLN, miR148a, miR615	0.746269	1	0.653061	0.567568	0.687135	0.666667
2	PCAT4, OCLN	0.626866	0.974074	0.545455	0.675676	0.684211	0.6
5	PCAT4, CST2, miR148a, miR615, pT	0.656716	1	0.596491	0.567568	0.684211	0.692308
4	ISUP, miR148a, miR615, pT	0.746269	1	0.679245	0.621622	0.681287	0.681818
2	PCAT4, miR148a	0.597015	0.991667	0.44898	0.675676	0.678363	0.666667
3	CST2, miR148a, pT	0.701493	0.975	0.615385	0.621622	0.678363	0.730769
1	OCLN	0.656716	0.902778	0.596491	0.702703	0.673977	0.645161
1	pT	0.746269	0.768519	0.721311	0.675676	0.669591	0.73913
4	ISUP, PCAT4, CST2, miR148a	0.686567	1	0.644068	0.594595	0.666667	0.594595
4	ISUP, PCAT4, CST2, miR615	0.641791	0.999074	0.571429	0.594595	0.666667	0.634146
5	ISUP, PCAT4, CST2, miR148a, miR615	0.701493	1	0.615385	0.621622	0.666667	0.65
2	ISUP, miR615	0.731343	0.987037	0.625	0.567568	0.663743	0.6
4	PCAT4, CST2, miR148a, miR615	0.701493	1	0.62963	0.540541	0.663743	0.638298
1	ISUP	0.597015	0.784722	0.526316	0.648649	0.660819	0.628571
3	PCAT4, miR615, pT	0.716418	0.990741	0.677966	0.702703	0.660819	0.765957
3	ISUP, CST2, miR615	0.686567	0.993519	0.603774	0.594595	0.660819	0.634146
2	miR148a, pT	0.731343	0.927315	0.653846	0.648649	0.659357	0.682927
3	PCAT4, CST2, OCLN	0.61194	0.999074	0.5	0.648649	0.657895	0.606061
3	PCAT4, CST2, pT	0.626866	0.989815	0.561404	0.567568	0.657895	0.578947
3	PCAT4, miR148a, miR615	0.701493	1	0.583333	0.540541	0.657895	0.638298
3	PCAT4, CST2, miR148a	0.686567	1	0.618182	0.540541	0.654971	0.622222
3	PCAT4, OCLN, miR615	0.671642	1	0.576923	0.648649	0.654971	0.580645
3	ISUP, PCAT4, CST2	0.552239	1	0.482759	0.675676	0.649123	0.684211
2	CST2, miR615	0.731343	0.981481	0.653846	0.513514	0.646199	0.678571
3	PCAT4, CST2, miR615	0.641791	0.99537	0.538462	0.513514	0.646199	0.666667
4	ISUP, PCAT4, miR148a, miR615	0.701493	1	0.6	0.594595	0.646199	0.615385
2	ISUP, PCAT4	0.641791	0.985185	0.538462	0.621622	0.640351	0.588235
3	ISUP, PCAT4, miR148a	0.701493	1	0.615385	0.621622	0.640351	0.611111
3	CST2, OCLN, miR615	0.671642	1	0.576923	0.513514	0.637427	0.571429
1	PCAT4	0.522388	0.882407	0.384615	0.648649	0.633041	0.580645
3	miR148a, miR615, pT	0.686567	0.999074	0.571429	0.567568	0.631579	0.692308
4	ISUP, CST2, miR148a, miR615	0.716418	1	0.627451	0.621622	0.625731	0.681818
2	OCLN, miR615	0.656716	0.999074	0.54902	0.621622	0.622807	0.5625
2	ISUP, miR148a	0.686567	0.973611	0.588235	0.594595	0.605263	0.594595
2	CST2, miR148a	0.626866	0.993519	0.509804	0.594595	0.596491	0.693878
2	PCAT4, miR615	0.656716	0.989815	0.54902	0.513514	0.595029	0.653846
1	miR615	0.731343	0.953704	0.653846	0.459459	0.589181	0.62963
4	CST2, miR148a, miR615, pT	0.686567	1	0.618182	0.540541	0.587719	0.679245
3	ISUP, miR148a, miR615	0.746269	1	0.653061	0.621622	0.564327	0.681818
2	PCAT4, CST2	0.626866	0.994444	0.545455	0.540541	0.552632	0.564103
1	miR148a	0.507463	0.908796	0.266667	0.594595	0.501462	0.615385
2	miR148a, miR615	0.731343	0.989815	0.608696	0.486486	0.472222	0.641509
3	CST2, miR148a, miR615	0.761194	0.998148	0.68	0.513514	0.444444	0.653846

## Sheet: rf
Number of predictors	Model	Accuracy Train	ROC-AUC_train	F1_train	Accuracy Test	ROC-AUC_test	F1_test
1	CST2	0.567164	1	0.431373	0.72973	0.719298	0.736842
1	pT	0.746269	0.768519	0.721311	0.675676	0.669591	0.73913
1	ISUP	0.597015	0.784722	0.526316	0.648649	0.660819	0.628571
1	OCLN	0.537313	1	0.45614	0.594595	0.624269	0.545455
1	miR615	0.701493	1	0.642857	0.513514	0.51462	0.64
1	PCAT4	0.432836	1	0.296296	0.459459	0.480994	0.444444
1	miR148a	0.462687	0.993981	0.357143	0.432432	0.459064	0.432432
2	OCLN, pT	0.567164	1	0.508475	0.594595	0.732456	0.545455
2	ISUP, pT	0.671642	0.877778	0.607143	0.648649	0.725146	0.628571
2	OCLN, miR148a	0.567164	1	0.472727	0.675676	0.714912	0.666667
2	PCAT4, OCLN	0.58209	1	0.5	0.621622	0.704678	0.533333
2	ISUP, OCLN	0.61194	1	0.518519	0.594595	0.694444	0.571429
2	CST2, OCLN	0.656716	1	0.566038	0.567568	0.681287	0.578947
2	PCAT4, miR148a	0.597015	1	0.470588	0.540541	0.657895	0.540541
2	ISUP, CST2	0.567164	1	0.472727	0.621622	0.657895	0.611111
2	ISUP, miR615	0.776119	1	0.727273	0.594595	0.654971	0.634146
2	CST2, pT	0.567164	1	0.45283	0.648649	0.650585	0.711111
2	ISUP, PCAT4	0.626866	1	0.509804	0.621622	0.644737	0.631579
2	miR615, pT	0.701493	1	0.615385	0.621622	0.640351	0.695652
2	miR148a, pT	0.656716	0.999537	0.54902	0.648649	0.640351	0.682927
2	PCAT4, pT	0.567164	1	0.472727	0.540541	0.614035	0.484848
2	OCLN, miR615	0.701493	1	0.6	0.594595	0.602339	0.545455
2	miR148a, miR615	0.731343	1	0.625	0.486486	0.595029	0.641509
2	CST2, miR615	0.761194	1	0.68	0.513514	0.554094	0.678571
2	PCAT4, CST2	0.58209	1	0.461538	0.567568	0.546784	0.578947
2	ISUP, miR148a	0.671642	0.999537	0.576923	0.540541	0.530702	0.514286
2	CST2, miR148a	0.597015	1	0.509091	0.594595	0.52924	0.693878
2	PCAT4, miR615	0.626866	1	0.509804	0.486486	0.527778	0.612245
3	CST2, OCLN, pT	0.686567	1	0.618182	0.72973	0.804094	0.722222
3	PCAT4, OCLN, miR148a	0.61194	1	0.5	0.702703	0.780702	0.702703
3	ISUP, OCLN, miR148a	0.671642	1	0.592593	0.72973	0.774854	0.736842
3	ISUP, OCLN, pT	0.656716	1	0.566038	0.72973	0.767544	0.736842
3	CST2, OCLN, miR148a	0.641791	1	0.571429	0.621622	0.76462	0.708333
3	ISUP, CST2, pT	0.597015	1	0.509091	0.648649	0.758772	0.648649
3	OCLN, miR615, pT	0.731343	1	0.666667	0.702703	0.75731	0.731707
3	OCLN, miR148a, pT	0.641791	1	0.571429	0.702703	0.75	0.702703
3	ISUP, PCAT4, pT	0.626866	1	0.576271	0.648649	0.744152	0.648649
3	PCAT4, OCLN, pT	0.626866	1	0.528302	0.621622	0.739766	0.5625
3	PCAT4, miR148a, pT	0.626866	1	0.561404	0.702703	0.733918	0.731707
3	ISUP, PCAT4, OCLN	0.641791	1	0.52	0.648649	0.729532	0.648649
3	ISUP, miR148a, pT	0.656716	0.999537	0.566038	0.621622	0.714912	0.65
3	ISUP, CST2, OCLN	0.61194	1	0.5	0.594595	0.714912	0.594595
3	ISUP, miR615, pT	0.746269	1	0.690909	0.567568	0.71345	0.6
3	ISUP, CST2, miR148a	0.626866	1	0.561404	0.621622	0.69152	0.65
3	PCAT4, CST2, OCLN	0.61194	1	0.518519	0.648649	0.688596	0.628571
3	ISUP, PCAT4, miR615	0.671642	1	0.592593	0.594595	0.687135	0.634146
3	OCLN, miR148a, miR615	0.731343	1	0.653846	0.567568	0.681287	0.666667
3	CST2, miR615, pT	0.656716	1	0.54902	0.621622	0.679825	0.72
3	ISUP, PCAT4, miR148a	0.701493	1	0.6	0.648649	0.669591	0.628571
3	ISUP, CST2, miR615	0.656716	1	0.596491	0.594595	0.669591	0.634146
3	ISUP, PCAT4, CST2	0.61194	1	0.518519	0.675676	0.666667	0.666667
3	miR148a, miR615, pT	0.731343	1	0.666667	0.567568	0.657895	0.692308
3	PCAT4, miR615, pT	0.731343	1	0.678571	0.594595	0.654971	0.666667
3	ISUP, OCLN, miR615	0.716418	1	0.641509	0.675676	0.638889	0.727273
3	CST2, OCLN, miR615	0.701493	1	0.6	0.540541	0.637427	0.622222
3	PCAT4, miR148a, miR615	0.746269	1	0.622222	0.513514	0.628655	0.625
3	PCAT4, OCLN, miR615	0.656716	1	0.54902	0.594595	0.627193	0.545455
3	PCAT4, CST2, miR148a	0.61194	1	0.518519	0.567568	0.624269	0.636364
3	CST2, miR148a, pT	0.641791	1	0.571429	0.594595	0.619883	0.705882
3	ISUP, miR148a, miR615	0.746269	1	0.666667	0.594595	0.595029	0.666667
3	PCAT4, CST2, pT	0.61194	1	0.518519	0.540541	0.583333	0.564103
3	CST2, miR148a, miR615	0.746269	1	0.679245	0.513514	0.559942	0.653846
3	PCAT4, CST2, miR615	0.656716	1	0.54902	0.486486	0.555556	0.641509
4	ISUP, OCLN, miR148a, pT	0.671642	1	0.607143	0.756757	0.849415	0.769231
4	ISUP, CST2, OCLN, pT	0.597015	1	0.526316	0.702703	0.828947	0.702703
4	CST2, OCLN, miR148a, pT	0.656716	1	0.581818	0.72973	0.823099	0.772727
4	ISUP, PCAT4, OCLN, miR148a	0.656716	1	0.54902	0.756757	0.780702	0.769231
4	PCAT4, OCLN, miR148a, pT	0.641791	1	0.571429	0.72973	0.777778	0.722222
4	ISUP, PCAT4, OCLN, pT	0.641791	1	0.586207	0.702703	0.776316	0.702703
4	ISUP, OCLN, miR615, pT	0.701493	1	0.62963	0.675676	0.774854	0.727273
4	PCAT4, CST2, OCLN, miR148a	0.656716	1	0.54902	0.675676	0.770468	0.727273
4	ISUP, CST2, OCLN, miR148a	0.656716	1	0.581818	0.72973	0.769006	0.761905
4	PCAT4, OCLN, miR615, pT	0.716418	1	0.641509	0.648649	0.758772	0.697674
4	CST2, OCLN, miR615, pT	0.686567	1	0.603774	0.702703	0.755848	0.77551
4	PCAT4, OCLN, miR148a, miR615	0.686567	1	0.588235	0.648649	0.74269	0.697674
4	OCLN, miR148a, miR615, pT	0.776119	1	0.727273	0.621622	0.74269	0.708333
4	ISUP, CST2, miR148a, pT	0.656716	1	0.596491	0.621622	0.739766	0.695652
4	ISUP, PCAT4, miR148a, pT	0.656716	1	0.596491	0.594595	0.733918	0.615385
4	PCAT4, CST2, OCLN, pT	0.61194	1	0.535714	0.621622	0.717836	0.611111
4	ISUP, OCLN, miR148a, miR615	0.671642	1	0.56	0.648649	0.709064	0.682927
4	ISUP, PCAT4, CST2, OCLN	0.61194	1	0.5	0.594595	0.709064	0.594595
4	ISUP, CST2, OCLN, miR615	0.656716	1	0.54902	0.675676	0.707602	0.727273
4	PCAT4, miR148a, miR615, pT	0.671642	1	0.576923	0.621622	0.707602	0.72
4	ISUP, PCAT4, CST2, pT	0.656716	1	0.634921	0.621622	0.703216	0.631579
4	ISUP, CST2, miR615, pT	0.656716	1	0.610169	0.594595	0.700292	0.666667
4	PCAT4, CST2, OCLN, miR615	0.656716	1	0.566038	0.594595	0.695906	0.634146
4	CST2, OCLN, miR148a, miR615	0.701493	1	0.583333	0.594595	0.694444	0.693878
4	CST2, miR148a, miR615, pT	0.686567	1	0.631579	0.513514	0.688596	0.666667
4	PCAT4, CST2, miR148a, pT	0.626866	1	0.545455	0.675676	0.687135	0.727273
4	ISUP, miR148a, miR615, pT	0.746269	1	0.679245	0.567568	0.678363	0.652174
4	ISUP, PCAT4, miR615, pT	0.716418	1	0.666667	0.567568	0.675439	0.6
4	ISUP, PCAT4, OCLN, miR615	0.656716	1	0.54902	0.648649	0.666667	0.697674
4	ISUP, PCAT4, CST2, miR148a	0.61194	1	0.566667	0.567568	0.662281	0.6
4	PCAT4, CST2, miR148a, miR615	0.671642	1	0.592593	0.513514	0.646199	0.625
4	ISUP, PCAT4, miR148a, miR615	0.686567	1	0.588235	0.540541	0.627193	0.622222
4	ISUP, PCAT4, CST2, miR615	0.626866	1	0.545455	0.594595	0.627193	0.634146
4	PCAT4, CST2, miR615, pT	0.626866	1	0.528302	0.621622	0.625731	0.72
4	ISUP, CST2, miR148a, miR615	0.746269	1	0.666667	0.540541	0.615497	0.604651
5	ISUP, PCAT4, OCLN, miR148a, pT	0.671642	1	0.607143	0.702703	0.824561	0.717949
5	ISUP, CST2, OCLN, miR148a, pT	0.626866	1	0.561404	0.702703	0.790936	0.744186
5	PCAT4, CST2, OCLN, miR148a, pT	0.686567	1	0.618182	0.702703	0.77924	0.744186
5	PCAT4, OCLN, miR148a, miR615, pT	0.716418	1	0.654545	0.648649	0.766082	0.723404
5	ISUP, CST2, OCLN, miR615, pT	0.671642	1	0.592593	0.675676	0.754386	0.727273
5	ISUP, PCAT4, OCLN, miR615, pT	0.656716	1	0.581818	0.702703	0.752924	0.744186
5	ISUP, PCAT4, CST2, OCLN, miR148a	0.671642	1	0.607143	0.72973	0.751462	0.75
5	PCAT4, CST2, OCLN, miR148a, miR615	0.671642	1	0.56	0.594595	0.745614	0.693878
5	ISUP, OCLN, miR148a, miR615, pT	0.746269	1	0.679245	0.675676	0.745614	0.714286
5	ISUP, PCAT4, CST2, OCLN, pT	0.671642	1	0.62069	0.675676	0.744152	0.684211
5	PCAT4, CST2, OCLN, miR615, pT	0.686567	1	0.618182	0.621622	0.73538	0.65
5	ISUP, PCAT4, CST2, miR148a, pT	0.671642	1	0.645161	0.594595	0.73538	0.615385
5	ISUP, CST2, OCLN, miR148a, miR615	0.671642	1	0.56	0.702703	0.730994	0.755556
5	CST2, OCLN, miR148a, miR615, pT	0.731343	1	0.666667	0.594595	0.725146	0.693878
5	ISUP, PCAT4, miR148a, miR615, pT	0.746269	1	0.679245	0.675676	0.711988	0.727273
5	ISUP, PCAT4, OCLN, miR148a, miR615	0.656716	1	0.566038	0.648649	0.710526	0.682927
5	ISUP, CST2, miR148a, miR615, pT	0.686567	1	0.631579	0.594595	0.707602	0.666667
5	ISUP, PCAT4, CST2, OCLN, miR615	0.641791	1	0.538462	0.675676	0.701754	0.727273
5	ISUP, PCAT4, CST2, miR615, pT	0.641791	1	0.586207	0.567568	0.700292	0.619048
5	ISUP, PCAT4, CST2, miR148a, miR615	0.686567	1	0.618182	0.648649	0.684211	0.697674
5	PCAT4, CST2, miR148a, miR615, pT	0.686567	1	0.618182	0.540541	0.652047	0.666667
6	ISUP, PCAT4, CST2, OCLN, miR148a, pT	0.656716	1	0.596491	0.675676	0.777778	0.714286
6	ISUP, PCAT4, OCLN, miR148a, miR615, pT	0.731343	1	0.653846	0.702703	0.758772	0.744186
6	ISUP, CST2, OCLN, miR148a, miR615, pT	0.716418	1	0.641509	0.675676	0.748538	0.727273
6	PCAT4, CST2, OCLN, miR148a, miR615, pT	0.686567	1	0.588235	0.648649	0.747076	0.723404
6	ISUP, PCAT4, CST2, OCLN, miR615, pT	0.671642	1	0.592593	0.675676	0.736842	0.727273
6	ISUP, PCAT4, CST2, OCLN, miR148a, miR615	0.671642	1	0.56	0.675676	0.733918	0.727273
6	ISUP, PCAT4, CST2, miR148a, miR615, pT	0.686567	1	0.631579	0.621622	0.711988	0.666667
7	ISUP, PCAT4, CST2, OCLN, miR148a, miR615, pT	0.701493	1	0.62963	0.702703	0.744152	0.755556

## Sheet: xboost
Number of predictors	Model	Accuracy Train	ROC-AUC_train	F1_train	Accuracy Test	ROC-AUC_test	F1_test
1	CST2	0.552239	0.99537	0.464286	0.72973	0.754386	0.736842
1	OCLN	0.597015	0.984259	0.557377	0.621622	0.695906	0.588235
1	pT	0.746269	0.757407	0.721311	0.675676	0.669591	0.73913
1	ISUP	0.597015	0.784722	0.526316	0.648649	0.660819	0.628571
1	PCAT4	0.462687	0.981019	0.357143	0.459459	0.549708	0.444444
1	miR615	0.701493	0.994907	0.642857	0.459459	0.445906	0.615385
1	miR148a	0.522388	0.974074	0.407407	0.405405	0.390351	0.45
2	OCLN, pT	0.641791	0.986574	0.612903	0.648649	0.785088	0.606061
2	CST2, OCLN	0.626866	1	0.576271	0.702703	0.760234	0.685714
2	ISUP, CST2	0.567164	0.997222	0.45283	0.702703	0.758772	0.702703
2	ISUP, pT	0.686567	0.850926	0.666667	0.648649	0.744152	0.723404
2	ISUP, OCLN	0.641791	0.995833	0.555556	0.621622	0.74269	0.588235
2	OCLN, miR615	0.686567	1	0.631579	0.648649	0.732456	0.580645
2	OCLN, miR148a	0.58209	1	0.517241	0.594595	0.69883	0.545455
2	PCAT4, OCLN	0.58209	0.998148	0.5	0.621622	0.687135	0.5625
2	PCAT4, pT	0.597015	0.981019	0.509091	0.567568	0.666667	0.529412
2	PCAT4, miR148a	0.522388	1	0.407407	0.594595	0.665205	0.634146
2	CST2, miR615	0.686567	1	0.588235	0.486486	0.647661	0.641509
2	ISUP, miR615	0.835821	0.998148	0.792453	0.567568	0.630117	0.6
2	CST2, pT	0.656716	0.996296	0.566038	0.702703	0.630117	0.731707
2	ISUP, PCAT4	0.641791	0.999074	0.555556	0.648649	0.619883	0.628571
2	miR615, pT	0.776119	0.998148	0.736842	0.594595	0.603801	0.680851
2	miR148a, pT	0.58209	0.990741	0.5	0.648649	0.589181	0.682927
2	ISUP, miR148a	0.656716	0.996296	0.566038	0.540541	0.567251	0.564103
2	PCAT4, CST2	0.507463	1	0.421053	0.540541	0.554094	0.540541
2	PCAT4, miR615	0.567164	1	0.382979	0.459459	0.510234	0.62963
2	miR148a, miR615	0.701493	1	0.615385	0.459459	0.467836	0.6
2	CST2, miR148a	0.507463	1	0.421053	0.567568	0.416667	0.666667
3	ISUP, OCLN, pT	0.686567	0.991204	0.603774	0.756757	0.831871	0.756757
3	CST2, OCLN, pT	0.671642	1	0.607143	0.72973	0.809942	0.736842
3	ISUP, CST2, OCLN	0.641791	1	0.571429	0.702703	0.789474	0.685714
3	PCAT4, OCLN, miR148a	0.626866	1	0.590164	0.756757	0.780702	0.780488
3	ISUP, OCLN, miR148a	0.61194	1	0.5	0.72973	0.770468	0.736842
3	OCLN, miR615, pT	0.731343	1	0.678571	0.756757	0.763158	0.780488
3	ISUP, CST2, pT	0.597015	0.997685	0.509091	0.648649	0.75731	0.666667
3	ISUP, miR148a, pT	0.671642	0.997222	0.633333	0.675676	0.751462	0.714286
3	ISUP, PCAT4, pT	0.626866	0.989815	0.561404	0.621622	0.748538	0.611111
3	OCLN, miR148a, miR615	0.731343	1	0.653846	0.540541	0.736842	0.653061
3	CST2, OCLN, miR615	0.641791	1	0.555556	0.648649	0.733918	0.606061
3	ISUP, OCLN, miR615	0.716418	1	0.666667	0.702703	0.730994	0.702703
3	OCLN, miR148a, pT	0.61194	1	0.535714	0.702703	0.722222	0.731707
3	CST2, OCLN, miR148a	0.597015	1	0.526316	0.594595	0.714912	0.680851
3	ISUP, PCAT4, OCLN	0.641791	0.998611	0.555556	0.675676	0.707602	0.647059
3	PCAT4, miR148a, pT	0.597015	0.998148	0.470588	0.675676	0.694444	0.714286
3	ISUP, miR615, pT	0.835821	1	0.792453	0.567568	0.692982	0.6
3	PCAT4, OCLN, pT	0.597015	0.997222	0.557377	0.648649	0.678363	0.606061
3	PCAT4, CST2, OCLN	0.626866	1	0.561404	0.648649	0.675439	0.580645
3	PCAT4, miR148a, miR615	0.671642	1	0.56	0.486486	0.673977	0.612245
3	PCAT4, OCLN, miR615	0.626866	1	0.528302	0.567568	0.652047	0.529412
3	CST2, miR615, pT	0.626866	1	0.528302	0.621622	0.649123	0.72
3	ISUP, PCAT4, miR148a	0.626866	1	0.489796	0.648649	0.637427	0.628571
3	PCAT4, CST2, miR148a	0.58209	1	0.481481	0.486486	0.624269	0.595745
3	ISUP, miR148a, miR615	0.746269	1	0.653061	0.540541	0.619883	0.585366
3	PCAT4, CST2, pT	0.58209	1	0.5	0.594595	0.615497	0.594595
3	ISUP, CST2, miR615	0.791045	1	0.72	0.594595	0.612573	0.634146
3	ISUP, PCAT4, CST2	0.552239	1	0.482759	0.621622	0.606725	0.611111
3	PCAT4, miR615, pT	0.701493	1	0.62963	0.594595	0.587719	0.666667
3	PCAT4, CST2, miR615	0.597015	1	0.526316	0.540541	0.586257	0.653061
3	ISUP, CST2, miR148a	0.597015	1	0.542373	0.567568	0.581871	0.636364
3	CST2, miR148a, miR615	0.716418	1	0.654545	0.513514	0.567251	0.625
3	ISUP, PCAT4, miR615	0.746269	1	0.666667	0.567568	0.555556	0.6
3	miR148a, miR615, pT	0.716418	1	0.641509	0.486486	0.549708	0.627451
3	CST2, miR148a, pT	0.626866	1	0.561404	0.540541	0.502924	0.622222
4	ISUP, OCLN, miR148a, pT	0.671642	1	0.62069	0.72973	0.804094	0.736842
4	ISUP, CST2, OCLN, pT	0.686567	1	0.644068	0.648649	0.804094	0.648649
4	ISUP, OCLN, miR615, pT	0.701493	1	0.642857	0.702703	0.77924	0.717949
4	CST2, OCLN, miR615, pT	0.656716	1	0.581818	0.72973	0.776316	0.75
4	PCAT4, OCLN, miR615, pT	0.686567	1	0.644068	0.702703	0.767544	0.717949
4	ISUP, PCAT4, OCLN, miR148a	0.61194	1	0.535714	0.756757	0.766082	0.756757
4	PCAT4, OCLN, miR148a, pT	0.626866	1	0.576271	0.72973	0.760234	0.761905
4	ISUP, CST2, OCLN, miR148a	0.686567	1	0.631579	0.675676	0.75731	0.714286
4	ISUP, CST2, miR615, pT	0.701493	1	0.642857	0.594595	0.754386	0.615385
4	PCAT4, CST2, OCLN, miR148a	0.597015	1	0.542373	0.675676	0.751462	0.727273
4	ISUP, PCAT4, miR148a, pT	0.597015	1	0.509091	0.621622	0.745614	0.611111
4	PCAT4, CST2, OCLN, miR615	0.641791	1	0.571429	0.675676	0.745614	0.647059
4	ISUP, PCAT4, OCLN, pT	0.671642	0.996759	0.576923	0.621622	0.741228	0.588235
4	CST2, OCLN, miR148a, miR615	0.686567	1	0.631579	0.567568	0.739766	0.68
4	PCAT4, OCLN, miR148a, miR615	0.701493	1	0.642857	0.594595	0.739766	0.680851
4	OCLN, miR148a, miR615, pT	0.701493	1	0.655172	0.594595	0.733918	0.680851
4	ISUP, CST2, OCLN, miR615	0.686567	1	0.603774	0.648649	0.730994	0.697674
4	ISUP, OCLN, miR148a, miR615	0.746269	1	0.690909	0.648649	0.72807	0.697674
4	CST2, OCLN, miR148a, pT	0.686567	1	0.631579	0.702703	0.725146	0.755556
4	ISUP, PCAT4, CST2, OCLN	0.626866	1	0.528302	0.675676	0.722222	0.666667
4	ISUP, miR148a, miR615, pT	0.731343	1	0.678571	0.621622	0.688596	0.695652
4	ISUP, PCAT4, OCLN, miR615	0.686567	1	0.603774	0.621622	0.678363	0.631579
4	ISUP, PCAT4, CST2, pT	0.58209	1	0.517241	0.675676	0.672515	0.684211
4	PCAT4, CST2, miR615, pT	0.656716	1	0.566038	0.621622	0.663743	0.708333
4	ISUP, PCAT4, miR615, pT	0.716418	1	0.654545	0.567568	0.654971	0.6
4	ISUP, CST2, miR148a, pT	0.671642	1	0.607143	0.675676	0.654971	0.727273
4	PCAT4, miR148a, miR615, pT	0.716418	1	0.627451	0.486486	0.637427	0.612245
4	ISUP, PCAT4, miR148a, miR615	0.701493	1	0.6	0.567568	0.634503	0.578947
4	PCAT4, CST2, miR148a, miR615	0.686567	1	0.631579	0.486486	0.621345	0.612245
4	PCAT4, CST2, OCLN, pT	0.597015	1	0.509091	0.621622	0.616959	0.5625
4	ISUP, PCAT4, CST2, miR615	0.626866	1	0.509804	0.594595	0.614035	0.634146
4	ISUP, PCAT4, CST2, miR148a	0.597015	1	0.526316	0.594595	0.611111	0.615385
4	PCAT4, CST2, miR148a, pT	0.567164	0.999537	0.45283	0.621622	0.581871	0.695652
4	ISUP, CST2, miR148a, miR615	0.701493	1	0.62963	0.594595	0.570175	0.666667
4	CST2, miR148a, miR615, pT	0.686567	1	0.618182	0.459459	0.568713	0.6
5	ISUP, CST2, OCLN, miR615, pT	0.671642	1	0.607143	0.675676	0.80117	0.727273
5	ISUP, PCAT4, OCLN, miR148a, pT	0.641791	1	0.571429	0.675676	0.780702	0.684211
5	ISUP, CST2, OCLN, miR148a, pT	0.656716	1	0.596491	0.648649	0.777778	0.697674
5	PCAT4, CST2, OCLN, miR615, pT	0.656716	1	0.596491	0.702703	0.770468	0.717949
5	PCAT4, CST2, OCLN, miR148a, miR615	0.641791	1	0.586207	0.567568	0.763158	0.68
5	ISUP, PCAT4, CST2, OCLN, miR148a	0.626866	1	0.561404	0.702703	0.760234	0.731707
5	ISUP, OCLN, miR148a, miR615, pT	0.731343	1	0.689655	0.675676	0.760234	0.714286
5	ISUP, PCAT4, CST2, OCLN, pT	0.626866	1	0.576271	0.648649	0.758772	0.606061
5	PCAT4, OCLN, miR148a, miR615, pT	0.701493	1	0.666667	0.675676	0.745614	0.73913
5	ISUP, PCAT4, OCLN, miR615, pT	0.671642	1	0.607143	0.702703	0.733918	0.731707
5	ISUP, PCAT4, CST2, OCLN, miR615	0.671642	1	0.592593	0.72973	0.729532	0.761905
5	ISUP, CST2, OCLN, miR148a, miR615	0.746269	1	0.690909	0.675676	0.72807	0.727273
5	ISUP, PCAT4, OCLN, miR148a, miR615	0.716418	1	0.641509	0.675676	0.72807	0.7
5	CST2, OCLN, miR148a, miR615, pT	0.701493	1	0.655172	0.513514	0.722222	0.653846
5	PCAT4, CST2, OCLN, miR148a, pT	0.701493	1	0.666667	0.702703	0.719298	0.755556
5	ISUP, PCAT4, miR148a, miR615, pT	0.731343	1	0.678571	0.648649	0.684211	0.711111
5	ISUP, PCAT4, CST2, miR615, pT	0.656716	1	0.54902	0.567568	0.681287	0.619048
5	ISUP, PCAT4, CST2, miR148a, miR615	0.686567	1	0.618182	0.621622	0.678363	0.681818
5	PCAT4, CST2, miR148a, miR615, pT	0.701493	1	0.642857	0.513514	0.643275	0.64
5	ISUP, PCAT4, CST2, miR148a, pT	0.552239	1	0.464286	0.648649	0.637427	0.697674
5	ISUP, CST2, miR148a, miR615, pT	0.746269	1	0.679245	0.594595	0.634503	0.693878
6	ISUP, PCAT4, CST2, OCLN, miR148a, pT	0.626866	1	0.590164	0.72973	0.769006	0.75
6	ISUP, PCAT4, OCLN, miR148a, miR615, pT	0.701493	1	0.62963	0.675676	0.763158	0.714286
6	ISUP, CST2, OCLN, miR148a, miR615, pT	0.731343	1	0.689655	0.702703	0.760234	0.744186
6	ISUP, PCAT4, CST2, OCLN, miR148a, miR615	0.776119	1	0.716981	0.675676	0.75731	0.714286
6	PCAT4, CST2, OCLN, miR148a, miR615, pT	0.701493	1	0.655172	0.594595	0.748538	0.693878
6	ISUP, PCAT4, CST2, OCLN, miR615, pT	0.656716	1	0.581818	0.702703	0.739766	0.744186
6	ISUP, PCAT4, CST2, miR148a, miR615, pT	0.731343	1	0.689655	0.594595	0.681287	0.693878
7	ISUP, PCAT4, CST2, OCLN, miR148a, miR615, pT	0.731343	1	0.678571	0.675676	0.74269	0.714286
