# Supplementary material for: Lymphatic Dissemination in Prostate Cancer: Features of the Transcriptomic Profile and Prognostic Models
Source: Int J Mol Sci. 2023 Jan 26;24(3):2418. doi: 10.3390/ijms24032418 (PMC9916851; doi:10.3390/ijms24032418)
Supplement: Supplementary file 1 [file ijms-24-02418-s001.zip › Table S1.xlsx]

## Sheet: Лист1
Gene ID	Gene type	Gene name	Symbol	rs	p-value rs	logFC	logCPM	p-value QLF test	FDR QLF test	p-value U test	FDR U test
ENSG00000170369	protein_coding	cystatin SA [Source:HGNC Symbol;Acc:HGNC:2474]	CST2	0.45	0.000132268	1.63	2.7	0.000421902	0.0342371	0.00017705	0.0748749
ENSG00000237973	unprocessed_pseudogene	MT-CO1 pseudogene 12 [Source:HGNC Symbol;Acc:HGNC:52014]	MTCO1P12	-0.41	0.000517863	-2.06	6.17	2.50605e-06	0.00127881	0.000631936	0.0943717
ENSG00000138061	protein_coding	cytochrome P450 family 1 subfamily B member 1 [Source:HGNC Symbol;Acc:HGNC:2597]	CYP1B1	-0.39	0.0010181	-1.23	6.33	0.000121115	0.0165516	0.00119464	0.114062
ENSG00000125868	protein_coding	destrin, actin depolymerizing factor [Source:HGNC Symbol;Acc:HGNC:15750]	DSTN	-0.44	0.000200203	-0.44	8.83	0.00098522	0.0550031	0.00026007	0.0830366
ENSG00000198417	protein_coding	metallothionein 1F [Source:HGNC Symbol;Acc:HGNC:7398]	MT1F	-0.45	0.000132268	-1.06	4.99	0.000267994	0.0265588	0.00017705	0.0748749
ENSG00000198734	protein_coding	coagulation factor V [Source:HGNC Symbol;Acc:HGNC:3542]	F5	0.37	0.00201342	1.73	5.96	0.000320726	0.0293821	0.00228131	0.139233
ENSG00000157554	protein_coding	ETS transcription factor ERG [Source:HGNC Symbol;Acc:HGNC:3446]	ERG	0.38	0.00166483	1.34	7.47	0.01868	0.238305	0.00190396	0.131105
ENSG00000131171	protein_coding	SH3 domain binding glutamate rich protein like [Source:HGNC Symbol;Acc:HGNC:10823]	SH3BGRL	-0.42	0.00041698	-0.57	6.45	0.00416621	0.113891	0.000515744	0.0906116
ENSG00000167996	protein_coding	ferritin heavy chain 1 [Source:HGNC Symbol;Acc:HGNC:3976]	FTH1	0.33	0.00718246	0.56	7.9	0.00198635	0.0794929	0.00771792	0.207204
ENSG00000162694	protein_coding	exostosin like glycosyltransferase 2 [Source:HGNC Symbol;Acc:HGNC:3516]	EXTL2	-0.55	1.56241e-06	-0.87	4.59	2.41781e-06	0.00125581	3.17948e-06	0.0303882
ENSG00000251615	lncRNA	novel transcript	AC104825.1	-0.61	5.00975e-08	-0.61	5.05	4.05065e-06	0.0018126	1.57754e-07	0.00753877
ENSG00000229117	protein_coding	ribosomal protein L41 [Source:HGNC Symbol;Acc:HGNC:10354]	RPL41	0.47	6.28609e-05	0.76	7.46	2.17658e-06	0.00119451	8.91554e-05	0.0671796
ENSG00000103855	protein_coding	CD276 molecule [Source:HGNC Symbol;Acc:HGNC:19137]	CD276	0.48	3.73562e-05	0.53	7.02	8.14877e-06	0.00292616	5.53391e-05	0.0601033
ENSG00000071575	protein_coding	tribbles pseudokinase 2 [Source:HGNC Symbol;Acc:HGNC:30809]	TRIB2	-0.44	0.000212175	-0.6	6.03	0.000451504	0.0355871	0.000274504	0.0830366
ENSG00000116171	protein_coding	sterol carrier protein 2 [Source:HGNC Symbol;Acc:HGNC:10606]	SCP2	-0.5	1.7657e-05	-0.42	7.16	0.00015638	0.0193144	2.79695e-05	0.0491036
ENSG00000143158	protein_coding	mitochondrial pyruvate carrier 2 [Source:HGNC Symbol;Acc:HGNC:24515]	MPC2	-0.33	0.00718246	-0.67	7.1	0.00205092	0.0809077	0.00771792	0.207204
ENSG00000111845	protein_coding	PAK1 interacting protein 1 [Source:HGNC Symbol;Acc:HGNC:20882]	PAK1IP1	-0.43	0.000252143	-0.76	6.04	0.000877207	0.0513378	0.000322351	0.0855806
ENSG00000161016	protein_coding	ribosomal protein L8 [Source:HGNC Symbol;Acc:HGNC:10368]	RPL8	0.37	0.0021102	0.29	10.58	0.0162626	0.223598	0.00238562	0.141094
ENSG00000105640	protein_coding	ribosomal protein L18a [Source:HGNC Symbol;Acc:HGNC:10311]	RPL18A	0.36	0.00265943	0.42	8.81	0.00283822	0.0961934	0.00297447	0.151539
ENSG00000105372	protein_coding	ribosomal protein S19 [Source:HGNC Symbol;Acc:HGNC:10402]	RPS19	0.39	0.00118293	0.31	9.86	0.0176153	0.231004	0.00137686	0.120068
ENSG00000101384	protein_coding	jagged canonical Notch ligand 1 [Source:HGNC Symbol;Acc:HGNC:6188]	JAG1	0.33	0.00609169	0.82	7.36	2.17327e-05	0.00572061	0.006585	0.195699
ENSG00000074800	protein_coding	enolase 1 [Source:HGNC Symbol;Acc:HGNC:3350]	ENO1	0.44	0.000178096	0.39	8.99	0.00020254	0.0224687	0.000233281	0.0830366
ENSG00000144746	protein_coding	ADP ribosylation factor like GTPase 6 interacting protein 5 [Source:HGNC Symbol;Acc:HGNC:16937]	ARL6IP5	-0.44	0.000188853	-0.4	7.1	0.00157965	0.0708173	0.00024634	0.0830366
ENSG00000240342	processed_pseudogene	ribosomal protein S2 pseudogene 5 [Source:HGNC Symbol;Acc:HGNC:31386]	RPS2P5	0.43	0.000252143	0.72	6.34	0.000225698	0.0239154	0.000322351	0.0855806
ENSG00000117859	protein_coding	oxysterol binding protein like 9 [Source:HGNC Symbol;Acc:HGNC:16386]	OSBPL9	-0.49	3.05719e-05	-0.37	6.93	0.000119529	0.0165516	4.60849e-05	0.0564693
ENSG00000197747	protein_coding	S100 calcium binding protein A10 [Source:HGNC Symbol;Acc:HGNC:10487]	S100A10	0.39	0.0010181	0.7	6.81	0.00022465	0.0238914	0.00119464	0.114062
ENSG00000197822	protein_coding	occludin [Source:HGNC Symbol;Acc:HGNC:8104]	OCLN	0.45	0.00014911	1.06	3.41	1.70116e-06	0.00105278	0.000197839	0.0801214
ENSG00000115310	protein_coding	reticulon 4 [Source:HGNC Symbol;Acc:HGNC:14085]	RTN4	-0.41	0.000640498	-0.4	7.91	0.000970319	0.0543276	0.000771646	0.101866
ENSG00000131781	protein_coding	flavin containing dimethylaniline monoxygenase 5 [Source:HGNC Symbol;Acc:HGNC:3773]	FMO5	-0.44	0.000212175	-0.85	4.52	0.000198333	0.0222734	0.000274504	0.0830366
ENSG00000160180	protein_coding	trefoil factor 3 [Source:HGNC Symbol;Acc:HGNC:11757]	TFF3	-0.34	0.00514938	-1.85	6.69	0.000326653	0.0297126	0.00560192	0.183989
ENSG00000196781	protein_coding	TLE family member 1, transcriptional corepressor [Source:HGNC Symbol;Acc:HGNC:11837]	TLE1	0.45	0.000117192	0.59	6.26	1.98869e-05	0.00538083	0.000158297	0.0742102
ENSG00000143569	protein_coding	ubiquitin associated protein 2 like [Source:HGNC Symbol;Acc:HGNC:29877]	UBAP2L	0.49	2.49463e-05	0.32	7.36	0.000267253	0.0265306	3.82896e-05	0.0526182
ENSG00000173457	protein_coding	protein phosphatase 1 regulatory inhibitor subunit 14B [Source:HGNC Symbol;Acc:HGNC:9057]	PPP1R14B	0.44	0.000167905	0.72	5.09	0.00012591	0.0168549	0.000220863	0.0830366
ENSG00000127863	protein_coding	TNF receptor superfamily member 19 [Source:HGNC Symbol;Acc:HGNC:11915]	TNFRSF19	-0.33	0.00609169	-0.86	6.26	0.00563131	0.133005	0.006585	0.195699
ENSG00000181588	protein_coding	mex-3 RNA binding family member D [Source:HGNC Symbol;Acc:HGNC:16734]	MEX3D	0.46	9.16756e-05	0.6	4.96	4.71466e-05	0.00965726	0.000126181	0.0735361
ENSG00000163297	protein_coding	ANTXR cell adhesion molecule 2 [Source:HGNC Symbol;Acc:HGNC:21732]	ANTXR2	-0.41	0.000607587	-0.53	7.61	0.0050804	0.128274	0.000734295	0.099973
ENSG00000183291	protein_coding	selenoprotein F [Source:HGNC Symbol;Acc:HGNC:17705]	SELENOF	-0.45	0.00014911	-0.42	6.77	0.00181636	0.0760165	0.000197839	0.0801214
ENSG00000160710	protein_coding	adenosine deaminase RNA specific [Source:HGNC Symbol;Acc:HGNC:225]	ADAR	0.47	5.5296e-05	0.29	8.25	0.000235238	0.0246568	7.92533e-05	0.0671796
ENSG00000169116	protein_coding	prostate androgen-regulated mucin-like protein 1 [Source:HGNC Symbol;Acc:HGNC:24536]	PARM1	-0.4	0.000675019	-0.65	7.56	0.0020093	0.0797865	0.000810725	0.102495
ENSG00000113594	protein_coding	LIF receptor subunit alpha [Source:HGNC Symbol;Acc:HGNC:6597]	LIFR	-0.39	0.00112549	-0.58	6.65	0.00354506	0.103945	0.00131349	0.117326
ENSG00000164181	protein_coding	ELOVL fatty acid elongase 7 [Source:HGNC Symbol;Acc:HGNC:26292]	ELOVL7	-0.44	0.000212175	-0.87	5.52	0.000179355	0.0212066	0.000274504	0.0830366
ENSG00000136942	protein_coding	ribosomal protein L35 [Source:HGNC Symbol;Acc:HGNC:10344]	RPL35	0.3	0.0134391	0.42	8.83	0.00603691	0.138153	0.0141513	0.260402
ENSG00000120833	protein_coding	suppressor of cytokine signaling 2 [Source:HGNC Symbol;Acc:HGNC:19382]	SOCS2	-0.45	0.00012452	-0.63	6.78	5.19976e-05	0.0102553	0.000167431	0.0748749
ENSG00000172809	protein_coding	ribosomal protein L38 [Source:HGNC Symbol;Acc:HGNC:10349]	RPL38	0.39	0.00107058	0.37	8.61	0.000849473	0.0503552	0.00125279	0.115799
ENSG00000212907	protein_coding	mitochondrially encoded NADH:ubiquinone oxidoreductase core subunit 4L [Source:HGNC Symbol;Acc:HGNC:7460]	MT-ND4L	-0.3	0.0150298	-0.41	10.46	0.0468505	0.35727	0.0157757	0.272654
ENSG00000143321	protein_coding	heparin binding growth factor [Source:HGNC Symbol;Acc:HGNC:4856]	HDGF	0.47	6.69921e-05	0.38	7.65	0.000113354	0.0165516	9.45264e-05	0.0671796
ENSG00000172869	protein_coding	Dmx like 1 [Source:HGNC Symbol;Acc:HGNC:2937]	DMXL1	-0.38	0.00144007	-0.77	6.88	0.00113283	0.0602927	0.00165903	0.125645
ENSG00000137558	protein_coding	peptidase inhibitor 15 [Source:HGNC Symbol;Acc:HGNC:8946]	PI15	-0.36	0.00278348	-0.98	6.43	0.0174451	0.229913	0.00310683	0.153536
ENSG00000215021	protein_coding	prohibitin 2 [Source:HGNC Symbol;Acc:HGNC:30306]	PHB2	0.4	0.000830648	0.33	7.87	0.00127143	0.0635917	0.000985781	0.111631
ENSG00000130255	protein_coding	ribosomal protein L36 [Source:HGNC Symbol;Acc:HGNC:13631]	RPL36	0.36	0.00304716	0.38	9.32	0.00704865	0.14916	0.00338753	0.156148
ENSG00000163602	protein_coding	RING1 and YY1 binding protein [Source:HGNC Symbol;Acc:HGNC:10480]	RYBP	-0.44	0.000200203	-0.54	5.73	0.000195433	0.0221814	0.00026007	0.0830366
ENSG00000197958	protein_coding	ribosomal protein L12 [Source:HGNC Symbol;Acc:HGNC:10302]	RPL12	0.29	0.0155949	0.34	10.22	0.0150583	0.214598	0.0163519	0.275052
ENSG00000233927	protein_coding	ribosomal protein S28 [Source:HGNC Symbol;Acc:HGNC:10418]	RPS28	0.43	0.000334338	0.35	8.72	0.006506	0.144492	0.000419451	0.0876121
ENSG00000116209	protein_coding	transmembrane protein 59 [Source:HGNC Symbol;Acc:HGNC:1239]	TMEM59	-0.36	0.00265943	-0.39	8.36	0.00325597	0.0994296	0.00297447	0.151539
ENSG00000169242	protein_coding	ephrin A1 [Source:HGNC Symbol;Acc:HGNC:3221]	EFNA1	0.39	0.00112549	0.45	7.1	0.000161508	0.0196736	0.00131349	0.117326
ENSG00000197756	protein_coding	ribosomal protein L37a [Source:HGNC Symbol;Acc:HGNC:10348]	RPL37A	0.37	0.00221113	0.33	10.28	0.00594376	0.136965	0.00249421	0.143261
ENSG00000163406	protein_coding	solute carrier family 15 member 2 [Source:HGNC Symbol;Acc:HGNC:10921]	SLC15A2	-0.4	0.000711221	-0.66	6.71	0.00493455	0.126622	0.000851603	0.104888
ENSG00000160862	protein_coding	alpha-2-glycoprotein 1, zinc-binding [Source:HGNC Symbol;Acc:HGNC:910]	AZGP1	-0.36	0.00254034	-0.68	10.16	0.0398724	0.32866	0.00284719	0.149848
ENSG00000176907	protein_coding	transcriptional and immune response regulator [Source:HGNC Symbol;Acc:HGNC:1357]	TCIM	0.33	0.00609169	1.01	6.67	0.000210335	0.0230864	0.006585	0.195699
ENSG00000011304	protein_coding	polypyrimidine tract binding protein 1 [Source:HGNC Symbol;Acc:HGNC:9583]	PTBP1	0.45	0.000117192	0.25	8.05	0.000766793	0.0478099	0.000158297	0.0742102
ENSG00000113441	protein_coding	leucyl and cystinyl aminopeptidase [Source:HGNC Symbol;Acc:HGNC:6656]	LNPEP	-0.44	0.000188853	-0.48	6.06	0.000120833	0.0165516	0.00024634	0.0830366
ENSG00000197555	protein_coding	signal induced proliferation associated 1 like 1 [Source:HGNC Symbol;Acc:HGNC:20284]	SIPA1L1	0.51	1.07286e-05	0.47	5.61	4.13741e-06	0.00183685	1.78181e-05	0.0370215
ENSG00000053747	protein_coding	laminin subunit alpha 3 [Source:HGNC Symbol;Acc:HGNC:6483]	LAMA3	0.37	0.00201342	0.78	5.75	0.000343437	0.0304554	0.00228131	0.139233
ENSG00000183248	protein_coding	proline rich 36 [Source:HGNC Symbol;Acc:HGNC:26172]	PRR36	0.37	0.00221113	0.78	5.44	0.00322337	0.0994296	0.00249421	0.143261
ENSG00000242193	transcribed_unitary_pseudogene	crystallin zeta like 2, pseudogene [Source:HGNC Symbol;Acc:HGNC:52164]	CRYZL2P	-0.47	6.28609e-05	-0.72	4.47	5.65567e-05	0.0107871	8.91554e-05	0.0671796
ENSG00000034510	protein_coding	thymosin beta 10 [Source:HGNC Symbol;Acc:HGNC:11879]	TMSB10	0.28	0.0223235	0.62	8.78	0.00190626	0.0777648	0.0231891	0.310235
ENSG00000163527	protein_coding	STT3 oligosaccharyltransferase complex catalytic subunit B [Source:HGNC Symbol;Acc:HGNC:30611]	STT3B	-0.4	0.000830648	-0.45	6.95	0.00100578	0.055883	0.000985781	0.111631
ENSG00000109339	protein_coding	mitogen-activated protein kinase 10 [Source:HGNC Symbol;Acc:HGNC:6872]	MAPK10	-0.41	0.000517863	-0.52	6.14	0.00127132	0.0635917	0.000631936	0.0943717
ENSG00000231925	protein_coding	TAP binding protein [Source:HGNC Symbol;Acc:HGNC:11566]	TAPBP	0.4	0.000749177	0.32	7.75	0.00153942	0.0697961	0.000894354	0.106848
ENSG00000187514	protein_coding	prothymosin alpha [Source:HGNC Symbol;Acc:HGNC:9623]	PTMA	0.38	0.0013058	0.29	8.75	0.00148579	0.0689259	0.00151199	0.123936
ENSG00000065534	protein_coding	myosin light chain kinase [Source:HGNC Symbol;Acc:HGNC:7590]	MYLK	-0.34	0.00452954	-0.7	9.48	0.00652332	0.144593	0.00495252	0.176752
ENSG00000096384	protein_coding	heat shock protein 90 alpha family class B member 1 [Source:HGNC Symbol;Acc:HGNC:5258]	HSP90AB1	0.33	0.00609169	0.28	10.26	0.00289015	0.0971841	0.006585	0.195699
ENSG00000205808	protein_coding	phospholipid phosphatase 6 [Source:HGNC Symbol;Acc:HGNC:23682]	PLPP6	-0.43	0.000238113	-0.61	5.3	5.0059e-05	0.0100592	0.000305609	0.0855806
ENSG00000178031	protein_coding	ADAMTS like 1 [Source:HGNC Symbol;Acc:HGNC:14632]	ADAMTSL1	-0.27	0.0283813	-2.02	5.01	1.10771e-05	0.00356015	0.029318	0.343143
ENSG00000118181	protein_coding	ribosomal protein S25 [Source:HGNC Symbol;Acc:HGNC:10413]	RPS25	0.35	0.00364214	0.34	8.69	0.00515243	0.128981	0.00401805	0.164537
ENSG00000141510	protein_coding	tumor protein p53 [Source:HGNC Symbol;Acc:HGNC:11998]	TP53	0.33	0.00609169	0.66	6.12	0.000100765	0.0153972	0.006585	0.195699
ENSG00000183077	protein_coding	arylformamidase [Source:HGNC Symbol;Acc:HGNC:20910]	AFMID	0.41	0.000607587	0.47	6.15	0.00110712	0.059232	0.000734295	0.099973
ENSG00000175130	protein_coding	MARCKS like 1 [Source:HGNC Symbol;Acc:HGNC:7142]	MARCKSL1	0.3	0.0144825	0.43	8.57	0.0302825	0.293115	0.0152171	0.267844
ENSG00000132182	protein_coding	nucleoporin 210 [Source:HGNC Symbol;Acc:HGNC:30052]	NUP210	0.36	0.00254034	0.54	6.48	0.000712128	0.045804	0.00284719	0.149848
ENSG00000124783	protein_coding	signal sequence receptor subunit 1 [Source:HGNC Symbol;Acc:HGNC:11323]	SSR1	-0.36	0.00291266	-0.36	6.98	0.00290235	0.0974817	0.00324446	0.153663
ENSG00000120265	protein_coding	protein-L-isoaspartate (D-aspartate) O-methyltransferase [Source:HGNC Symbol;Acc:HGNC:8728]	PCMT1	-0.45	0.000140457	-0.4	5.52	0.000527671	0.0381319	0.000187178	0.0771108
ENSG00000177600	protein_coding	ribosomal protein lateral stalk subunit P2 [Source:HGNC Symbol;Acc:HGNC:10377]	RPLP2	0.3	0.0124612	0.27	9.43	0.0201594	0.245341	0.013151	0.253106
ENSG00000198668	protein_coding	calmodulin 1 [Source:HGNC Symbol;Acc:HGNC:1442]	CALM1	-0.41	0.000607587	-0.41	7.98	0.000873919	0.0512677	0.000734295	0.099973
ENSG00000169100	protein_coding	solute carrier family 25 member 6 [Source:HGNC Symbol;Acc:HGNC:10992]	SLC25A6	0.31	0.00950699	0.42	9.44	0.00738456	0.152414	0.0101187	0.227021
ENSG00000133065	protein_coding	solute carrier family 41 member 1 [Source:HGNC Symbol;Acc:HGNC:19429]	SLC41A1	-0.33	0.00609169	-0.64	5.96	0.00235417	0.0867866	0.006585	0.195699
ENSG00000213639	protein_coding	protein phosphatase 1 catalytic subunit beta [Source:HGNC Symbol;Acc:HGNC:9282]	PPP1CB	-0.35	0.00333286	-0.43	7.64	0.012489	0.196569	0.00369075	0.159326
ENSG00000143933	protein_coding	calmodulin 2 [Source:HGNC Symbol;Acc:HGNC:1445]	CALM2	-0.36	0.00254034	-0.43	8.45	0.00575464	0.134302	0.00284719	0.149848
ENSG00000237441	protein_coding	ral guanine nucleotide dissociation stimulator like 2 [Source:HGNC Symbol;Acc:HGNC:9769]	RGL2	0.33	0.00661737	0.36	8.25	0.00762717	0.153293	0.0071316	0.20154
ENSG00000135535	protein_coding	CD164 molecule [Source:HGNC Symbol;Acc:HGNC:1632]	CD164	-0.36	0.00254034	-0.54	7.72	0.00187832	0.0772755	0.00284719	0.149848
ENSG00000167470	protein_coding	midnolin [Source:HGNC Symbol;Acc:HGNC:16298]	MIDN	0.42	0.000353461	0.42	6.69	0.000560614	0.0398781	0.000441837	0.0876121
ENSG00000115268	protein_coding	ribosomal protein S15 [Source:HGNC Symbol;Acc:HGNC:10388]	RPS15	0.3	0.0134391	0.32	9.18	0.0146699	0.211628	0.0141513	0.260402
ENSG00000279717	TEC	TEC	AC005336.3	-0.54	2.52941e-06	-2.38	3.19	0.000144007	0.0183713	1.22793e-05	0.0370215
ENSG00000099901	protein_coding	RAN binding protein 1 [Source:HGNC Symbol;Acc:HGNC:9847]	RANBP1	0.51	9.27567e-06	0.4	5.53	3.80788e-05	0.00832767	1.5626e-05	0.0370215
ENSG00000142599	protein_coding	arginine-glutamic acid dipeptide repeats [Source:HGNC Symbol;Acc:HGNC:9965]	RERE	0.34	0.00452954	0.31	8.73	0.0131135	0.201865	0.00495252	0.176752
ENSG00000117616	protein_coding	arginine and serine rich protein 1 [Source:HGNC Symbol;Acc:HGNC:25234]	RSRP1	-0.32	0.00810939	-0.37	7.93	0.0048226	0.124556	0.00867721	0.21465
ENSG00000127125	protein_coding	phosphopantothenoylcysteine synthetase [Source:HGNC Symbol;Acc:HGNC:25686]	PPCS	-0.39	0.0010181	-0.33	5.77	0.00224216	0.0844775	0.00119464	0.114062
ENSG00000142875	protein_coding	protein kinase cAMP-activated catalytic subunit beta [Source:HGNC Symbol;Acc:HGNC:9381]	PRKACB	-0.43	0.000238113	-0.62	5.64	0.000670872	0.0441978	0.000305609	0.0855806
ENSG00000076554	protein_coding	tumor protein D52 [Source:HGNC Symbol;Acc:HGNC:12005]	TPD52	-0.38	0.00166483	-0.75	7.21	0.00172894	0.0739635	0.00190396	0.131105
ENSG00000177225	protein_coding	glutamine amidotransferase like class 1 domain containing 1 [Source:HGNC Symbol;Acc:HGNC:26616]	GATD1	0.48	3.26947e-05	0.27	6.75	0.000952153	0.0538285	4.8996e-05	0.0571078
ENSG00000170745	protein_coding	potassium voltage-gated channel modifier subfamily S member 3 [Source:HGNC Symbol;Acc:HGNC:6302]	KCNS3	0.53	4.38381e-06	1.05	3.71	1.42859e-06	0.000918328	7.97002e-06	0.0346247
ENSG00000173402	protein_coding	dystroglycan 1 [Source:HGNC Symbol;Acc:HGNC:2666]	DAG1	0.39	0.000967962	0.32	7.23	0.0010628	0.0578355	0.00113896	0.114062
ENSG00000251321	lncRNA	prostate cancer associated transcript 4 [Source:HGNC Symbol;Acc:HGNC:24853]	PCAT4	-0.4	0.000919946	-2.34	5.15	0.000201602	0.022467	0.00133684	0.119189
ENSG00000155506	protein_coding	La ribonucleoprotein 1, translational regulator [Source:HGNC Symbol;Acc:HGNC:29531]	LARP1	0.39	0.001243	0.28	7.73	0.00677982	0.147339	0.00144299	0.122482
ENSG00000198755	protein_coding	ribosomal protein L10a [Source:HGNC Symbol;Acc:HGNC:10299]	RPL10A	0.3	0.0129421	0.27	9.65	0.0163295	0.224147	0.0136432	0.256989
ENSG00000025796	protein_coding	SEC63 homolog, protein translocation regulator [Source:HGNC Symbol;Acc:HGNC:21082]	SEC63	-0.38	0.00174648	-0.38	6.75	0.00151913	0.0695521	0.0019926	0.133178
ENSG00000172594	protein_coding	sphingomyelin phosphodiesterase acid like 3A [Source:HGNC Symbol;Acc:HGNC:17389]	SMPDL3A	-0.42	0.000353461	-0.58	4.88	0.00208344	0.081814	0.000441837	0.0876121
ENSG00000196405	protein_coding	Enah/Vasp-like [Source:HGNC Symbol;Acc:HGNC:20234]	EVL	0.35	0.00380614	0.28	7.34	0.00794264	0.156786	0.00419123	0.166631
ENSG00000103275	protein_coding	ubiquitin conjugating enzyme E2 I [Source:HGNC Symbol;Acc:HGNC:12485]	UBE2I	0.49	2.67047e-05	0.25	6.31	0.000266829	0.0265306	4.07398e-05	0.0526182
ENSG00000177189	protein_coding	ribosomal protein S6 kinase A3 [Source:HGNC Symbol;Acc:HGNC:10432]	RPS6KA3	-0.35	0.00364214	-0.51	5.89	0.00117373	0.0617353	0.00401805	0.164537
ENSG00000183337	protein_coding	BCL6 corepressor [Source:HGNC Symbol;Acc:HGNC:20893]	BCOR	0.36	0.00291266	0.5	6.09	0.000968853	0.0543276	0.00324446	0.153663
ENSG00000158711	protein_coding	ETS transcription factor ELK4 [Source:HGNC Symbol;Acc:HGNC:3326]	ELK4	-0.36	0.00278348	-0.63	7.94	0.00540605	0.131419	0.00310683	0.153536
ENSG00000168028	protein_coding	ribosomal protein SA [Source:HGNC Symbol;Acc:HGNC:6502]	RPSA	0.3	0.0144825	0.31	8.75	0.0144605	0.210658	0.0152171	0.267844
ENSG00000075790	protein_coding	B cell receptor associated protein 29 [Source:HGNC Symbol;Acc:HGNC:24131]	BCAP29	-0.48	3.49534e-05	-0.47	5.69	0.000101469	0.0154522	5.20777e-05	0.0578765
ENSG00000156482	protein_coding	ribosomal protein L30 [Source:HGNC Symbol;Acc:HGNC:10333]	RPL30	0.38	0.00144007	0.36	8.14	0.00212268	0.0826524	0.00165903	0.125645
ENSG00000136938	protein_coding	acidic nuclear phosphoprotein 32 family member B [Source:HGNC Symbol;Acc:HGNC:16677]	ANP32B	0.46	8.61529e-05	0.32	6.86	0.000120926	0.0165516	0.000119156	0.072079
ENSG00000135372	protein_coding	N-acetyltransferase 10 [Source:HGNC Symbol;Acc:HGNC:29830]	NAT10	0.51	9.97749e-06	0.31	5.91	0.000131953	0.0173104	1.66884e-05	0.0370215
ENSG00000111669	protein_coding	triosephosphate isomerase 1 [Source:HGNC Symbol;Acc:HGNC:12009]	TPI1	0.34	0.00493492	0.27	8.23	0.0106445	0.178223	0.0053775	0.182255
ENSG00000087470	protein_coding	dynamin 1 like [Source:HGNC Symbol;Acc:HGNC:2973]	DNM1L	-0.44	0.000178096	-0.34	6.15	0.000547122	0.0392935	0.000233281	0.0830366
ENSG00000089157	protein_coding	ribosomal protein lateral stalk subunit P0 [Source:HGNC Symbol;Acc:HGNC:10371]	RPLP0	0.35	0.00333286	0.33	10.07	0.0115807	0.188022	0.00369075	0.159326
ENSG00000165410	protein_coding	cofilin 2 [Source:HGNC Symbol;Acc:HGNC:1875]	CFL2	-0.43	0.000298898	-0.55	5.59	0.0101466	0.175254	0.000377773	0.0876121
ENSG00000154065	protein_coding	ankyrin repeat domain 29 [Source:HGNC Symbol;Acc:HGNC:27110]	ANKRD29	0.26	0.0346224	0.95	4.76	9.94338e-05	0.0152622	0.0356155	0.370724
ENSG00000071626	protein_coding	DAZ associated protein 1 [Source:HGNC Symbol;Acc:HGNC:2683]	DAZAP1	0.39	0.000967962	0.29	6.96	0.0018976	0.0775751	0.00113896	0.114062
ENSG00000011451	protein_coding	WIZ zinc finger [Source:HGNC Symbol;Acc:HGNC:30917]	WIZ	0.44	0.000212175	0.29	6.48	0.00136741	0.065795	0.000274504	0.0830366
ENSG00000177732	protein_coding	SRY-box transcription factor 12 [Source:HGNC Symbol;Acc:HGNC:11198]	SOX12	0.38	0.00137146	0.35	5.59	0.0055641	0.133005	0.00158396	0.12453
ENSG00000116478	protein_coding	histone deacetylase 1 [Source:HGNC Symbol;Acc:HGNC:4852]	HDAC1	0.4	0.000675019	0.31	7.54	0.00470093	0.122796	0.000810725	0.102495
ENSG00000137944	protein_coding	kynurenine aminotransferase 3 [Source:HGNC Symbol;Acc:HGNC:33238]	KYAT3	-0.46	0.000103713	-0.51	4.77	0.000366891	0.0317607	0.000141397	0.0742102
ENSG00000163468	protein_coding	chaperonin containing TCP1 subunit 3 [Source:HGNC Symbol;Acc:HGNC:1616]	CCT3	0.35	0.00380614	0.32	7.91	0.0047381	0.123435	0.00419123	0.166631
ENSG00000077585	protein_coding	G protein-coupled receptor 137B [Source:HGNC Symbol;Acc:HGNC:11862]	GPR137B	0.48	4.85808e-05	0.62	4.33	1.80727e-05	0.00498393	7.03812e-05	0.0622847
ENSG00000126524	protein_coding	SBDS ribosome maturation factor [Source:HGNC Symbol;Acc:HGNC:19440]	SBDS	-0.43	0.000334338	-0.41	6.06	0.00107956	0.0584199	0.000419451	0.0876121
ENSG00000189067	protein_coding	lipopolysaccharide induced TNF factor [Source:HGNC Symbol;Acc:HGNC:16841]	LITAF	-0.43	0.000266926	-0.31	7.63	0.000699634	0.045222	0.000339933	0.0873372
ENSG00000109089	protein_coding	cerebellar degeneration related protein 2 like [Source:HGNC Symbol;Acc:HGNC:29999]	CDR2L	0.34	0.0047284	0.64	4.44	0.00166968	0.0733614	0.00516112	0.178984
ENSG00000123136	protein_coding	DExD-box helicase 39A [Source:HGNC Symbol;Acc:HGNC:17821]	DDX39A	0.34	0.00493492	0.5	5.99	0.000690207	0.0448619	0.0053775	0.182255
ENSG00000184117	protein_coding	nipsnap homolog 1 [Source:HGNC Symbol;Acc:HGNC:7827]	NIPSNAP1	0.4	0.000675019	0.42	5.83	0.000492003	0.0372219	0.000810725	0.102495
ENSG00000102172	protein_coding	spermine synthase [Source:HGNC Symbol;Acc:HGNC:11123]	SMS	-0.27	0.0247698	-0.91	7.87	0.000177882	0.0211182	0.0256666	0.324808
ENSG00000115361	protein_coding	acyl-CoA dehydrogenase long chain [Source:HGNC Symbol;Acc:HGNC:88]	ACADL	-0.43	0.000238113	-1	5.19	0.000111	0.016376	0.000305609	0.0855806
ENSG00000144481	protein_coding	transient receptor potential cation channel subfamily M member 8 [Source:HGNC Symbol;Acc:HGNC:17961]	TRPM8	-0.33	0.00661737	-1.08	8.57	0.00228442	0.0856259	0.0071316	0.20154
ENSG00000162244	protein_coding	ribosomal protein L29 [Source:HGNC Symbol;Acc:HGNC:10331]	RPL29	0.32	0.00748055	0.34	9.33	0.00804024	0.158121	0.00802673	0.210182
ENSG00000144837	protein_coding	phospholipase A1 member A [Source:HGNC Symbol;Acc:HGNC:17661]	PLA1A	0.33	0.00661737	1	5.53	0.00527523	0.130441	0.0071316	0.20154
ENSG00000118564	protein_coding	F-box and leucine rich repeat protein 5 [Source:HGNC Symbol;Acc:HGNC:13602]	FBXL5	-0.39	0.00118293	-0.36	6.67	0.00531103	0.130441	0.00137686	0.120068
ENSG00000231500	protein_coding	ribosomal protein S18 [Source:HGNC Symbol;Acc:HGNC:10401]	RPS18	0.35	0.00397665	0.36	10.55	0.00640241	0.143106	0.00437104	0.169061
ENSG00000148672	protein_coding	glutamate dehydrogenase 1 [Source:HGNC Symbol;Acc:HGNC:4335]	GLUD1	-0.41	0.000640498	-0.39	7.7	0.000740412	0.0466432	0.000771646	0.101866
ENSG00000166441	protein_coding	ribosomal protein L27a [Source:HGNC Symbol;Acc:HGNC:10329]	RPL27A	0.36	0.00242604	0.32	9.63	0.00684843	0.147492	0.00272484	0.147971
ENSG00000133816	protein_coding	microtubule associated monooxygenase, calponin and LIM domain containing 2 [Source:HGNC Symbol;Acc:HGNC:24693]	MICAL2	0.31	0.0115454	0.43	6.02	0.0341322	0.311963	0.0122129	0.244811
ENSG00000135446	protein_coding	cyclin dependent kinase 4 [Source:HGNC Symbol;Acc:HGNC:1773]	CDK4	0.43	0.000252143	0.41	5.89	0.000164927	0.0199052	0.000322351	0.0855806
ENSG00000068650	protein_coding	ATPase phospholipid transporting 11A [Source:HGNC Symbol;Acc:HGNC:13552]	ATP11A	0.33	0.0058429	0.86	5.87	0.000240342	0.024878	0.00632588	0.193259
ENSG00000041353	protein_coding	RAB27B, member RAS oncogene family [Source:HGNC Symbol;Acc:HGNC:9767]	RAB27B	-0.42	0.000394735	-0.76	5.63	0.000832208	0.0501292	0.000489935	0.089705
ENSG00000063177	protein_coding	ribosomal protein L18 [Source:HGNC Symbol;Acc:HGNC:10310]	RPL18	0.31	0.00950699	0.27	10.01	0.013936	0.208566	0.0101187	0.227021
ENSG00000155368	protein_coding	diazepam binding inhibitor, acyl-CoA binding protein [Source:HGNC Symbol;Acc:HGNC:2690]	DBI	-0.26	0.031372	-0.54	8.24	0.0047983	0.12417	0.0323376	0.356646
ENSG00000178035	protein_coding	inosine monophosphate dehydrogenase 2 [Source:HGNC Symbol;Acc:HGNC:6053]	IMPDH2	0.32	0.00778942	0.38	7.86	0.00550421	0.132678	0.00834639	0.213407
ENSG00000182899	protein_coding	ribosomal protein L35a [Source:HGNC Symbol;Acc:HGNC:10345]	RPL35A	0.28	0.0223235	0.36	9.28	0.0145045	0.210933	0.0231891	0.310235
ENSG00000129625	protein_coding	receptor accessory protein 5 [Source:HGNC Symbol;Acc:HGNC:30077]	REEP5	-0.36	0.00291266	-0.34	7.37	0.00217683	0.083488	0.00324446	0.153663
ENSG00000135317	protein_coding	sorting nexin 14 [Source:HGNC Symbol;Acc:HGNC:14977]	SNX14	-0.42	0.000464935	-0.54	5.45	0.00179058	0.0754767	0.000571138	0.0931521
ENSG00000066382	protein_coding	metallophosphoesterase domain containing 2 [Source:HGNC Symbol;Acc:HGNC:1180]	MPPED2	-0.38	0.0013058	-0.71	4.85	0.00194972	0.0788268	0.00151199	0.123936
ENSG00000149273	protein_coding	ribosomal protein S3 [Source:HGNC Symbol;Acc:HGNC:10420]	RPS3	0.34	0.00537202	0.31	10.21	0.0113876	0.185612	0.00583461	0.18713
ENSG00000111275	protein_coding	aldehyde dehydrogenase 2 family member [Source:HGNC Symbol;Acc:HGNC:404]	ALDH2	-0.41	0.000607587	-0.54	6.55	0.00165936	0.0730183	0.000734295	0.099973
ENSG00000136379	protein_coding	abhydrolase domain containing 17C, depalmitoylase [Source:HGNC Symbol;Acc:HGNC:26925]	ABHD17C	-0.41	0.00049075	-0.47	5.06	0.000613556	0.0420901	0.000600833	0.0932228
ENSG00000166479	protein_coding	thioredoxin related transmembrane protein 3 [Source:HGNC Symbol;Acc:HGNC:24718]	TMX3	-0.42	0.000353461	-0.56	5.46	0.00109387	0.0587295	0.000441837	0.0876121
ENSG00000142156	protein_coding	collagen type VI alpha 1 chain [Source:HGNC Symbol;Acc:HGNC:2211]	COL6A1	-0.31	0.0115454	-0.57	8.75	0.0069255	0.148098	0.0122129	0.244811
ENSG00000100353	protein_coding	eukaryotic translation initiation factor 3 subunit D [Source:HGNC Symbol;Acc:HGNC:3278]	EIF3D	0.34	0.0047284	0.27	7.81	0.00476503	0.123903	0.00516112	0.178984
ENSG00000196419	protein_coding	X-ray repair cross complementing 6 [Source:HGNC Symbol;Acc:HGNC:4055]	XRCC6	0.4	0.000675019	0.26	7.95	0.000533431	0.0385003	0.000810725	0.102495
ENSG00000157911	protein_coding	peroxisomal biogenesis factor 10 [Source:HGNC Symbol;Acc:HGNC:8851]	PEX10	0.29	0.01678	1.03	6.07	0.00141408	0.0669671	0.0175591	0.283389
ENSG00000159023	protein_coding	erythrocyte membrane protein band 4.1 [Source:HGNC Symbol;Acc:HGNC:3377]	EPB41	0.36	0.00318716	0.3	6.27	0.00405015	0.112368	0.00353623	0.158825
ENSG00000081870	protein_coding	heat shock protein family B (small) member 11 [Source:HGNC Symbol;Acc:HGNC:25019]	HSPB11	-0.45	0.000110263	-0.38	4.33	0.00248523	0.0900206	0.000149627	0.0742102
ENSG00000162433	protein_coding	adenylate kinase 4 [Source:HGNC Symbol;Acc:HGNC:363]	AK4	-0.46	7.60169e-05	-0.53	5.67	8.47966e-05	0.0138176	0.000106181	0.0704745
ENSG00000114942	protein_coding	eukaryotic translation elongation factor 1 beta 2 [Source:HGNC Symbol;Acc:HGNC:3208]	EEF1B2	0.34	0.00452954	0.33	7.93	0.00731467	0.152414	0.00495252	0.176752
ENSG00000109472	protein_coding	carboxypeptidase E [Source:HGNC Symbol;Acc:HGNC:2303]	CPE	-0.29	0.017401	-0.51	8.64	0.0117114	0.189036	0.0181911	0.285771
ENSG00000205302	protein_coding	sorting nexin 2 [Source:HGNC Symbol;Acc:HGNC:11173]	SNX2	-0.44	0.000178096	-0.33	5.79	0.000577382	0.0404255	0.000233281	0.0830366
ENSG00000219545	protein_coding	UBAP1-MVB12-associated (UMA) domain containing 1 [Source:HGNC Symbol;Acc:HGNC:48955]	UMAD1	-0.44	0.000212175	-0.56	4.19	0.00102594	0.0567318	0.000274504	0.0830366
ENSG00000148541	protein_coding	family with sequence similarity 13 member C [Source:HGNC Symbol;Acc:HGNC:19371]	FAM13C	-0.39	0.001243	-0.61	4.76	0.00265943	0.0938187	0.00144299	0.122482
ENSG00000079332	protein_coding	secretion associated Ras related GTPase 1A [Source:HGNC Symbol;Acc:HGNC:10534]	SAR1A	-0.38	0.00158664	-0.27	6.72	0.00251082	0.0907779	0.00181891	0.130318
ENSG00000171862	protein_coding	phosphatase and tensin homolog [Source:HGNC Symbol;Acc:HGNC:9588]	PTEN	-0.39	0.0010181	-0.47	5.95	0.00592863	0.136832	0.00119464	0.114062
ENSG00000137693	protein_coding	Yes1 associated transcriptional regulator [Source:HGNC Symbol;Acc:HGNC:16262]	YAP1	-0.34	0.0047284	-0.37	6.6	0.0072536	0.151676	0.00516112	0.178984
ENSG00000197119	protein_coding	solute carrier family 25 member 29 [Source:HGNC Symbol;Acc:HGNC:20116]	SLC25A29	0.33	0.0056031	0.37	7.45	0.00468499	0.122435	0.00607584	0.191273
ENSG00000076604	protein_coding	TNF receptor associated factor 4 [Source:HGNC Symbol;Acc:HGNC:12034]	TRAF4	0.34	0.00493492	0.32	6.55	0.0197595	0.242299	0.0053775	0.182255
ENSG00000142541	protein_coding	ribosomal protein L13a [Source:HGNC Symbol;Acc:HGNC:10304]	RPL13A	0.35	0.00380614	0.28	11.16	0.030244	0.292889	0.00419123	0.166631
ENSG00000159128	protein_coding	interferon gamma receptor 2 [Source:HGNC Symbol;Acc:HGNC:5440]	IFNGR2	0.45	0.000117192	0.31	6.42	0.000779859	0.0482661	0.000158297	0.0742102
ENSG00000228253	protein_coding	mitochondrially encoded ATP synthase membrane subunit 8 [Source:HGNC Symbol;Acc:HGNC:7415]	MT-ATP8	-0.26	0.0324258	-0.43	8.88	0.0386097	0.323311	0.0334007	0.36235
ENSG00000158747	protein_coding	NBL1, DAN family BMP antagonist [Source:HGNC Symbol;Acc:HGNC:7650]	NBL1	-0.33	0.00634975	-0.51	6.72	0.0323477	0.302243	0.00685348	0.198555
ENSG00000117528	protein_coding	ATP binding cassette subfamily D member 3 [Source:HGNC Symbol;Acc:HGNC:67]	ABCD3	-0.45	0.000132268	-0.5	5.19	0.000260455	0.0261683	0.00017705	0.0748749
ENSG00000215717	protein_coding	transmembrane protein 167B [Source:HGNC Symbol;Acc:HGNC:30187]	TMEM167B	-0.41	0.000640498	-0.4	5.75	0.00104974	0.0574473	0.000771646	0.101866
ENSG00000169507	protein_coding	solute carrier family 38 member 11 [Source:HGNC Symbol;Acc:HGNC:26836]	SLC38A11	0.31	0.0111099	0.73	5.79	0.0259109	0.269331	0.0117661	0.241529
ENSG00000081307	protein_coding	ubiquitin like modifier activating enzyme 5 [Source:HGNC Symbol;Acc:HGNC:23230]	UBA5	-0.4	0.000830648	-0.42	5.6	0.00160453	0.071635	0.000985781	0.111631
ENSG00000170899	protein_coding	glutathione S-transferase alpha 4 [Source:HGNC Symbol;Acc:HGNC:4629]	GSTA4	-0.39	0.00107058	-0.46	5.58	0.00760012	0.153143	0.00125279	0.115799
ENSG00000106785	protein_coding	tripartite motif containing 14 [Source:HGNC Symbol;Acc:HGNC:16283]	TRIM14	0.35	0.00364214	0.38	5.94	0.000917951	0.0530851	0.00401805	0.164537
ENSG00000099250	protein_coding	neuropilin 1 [Source:HGNC Symbol;Acc:HGNC:8004]	NRP1	0.31	0.00988756	0.63	6.24	0.000157039	0.0193547	0.0105104	0.230399
ENSG00000077147	protein_coding	transmembrane 9 superfamily member 3 [Source:HGNC Symbol;Acc:HGNC:21529]	TM9SF3	-0.33	0.00634975	-0.47	8.14	0.0115714	0.187924	0.00685348	0.198555
ENSG00000148908	protein_coding	regulator of G protein signaling 10 [Source:HGNC Symbol;Acc:HGNC:9992]	RGS10	0.35	0.00364214	0.46	5.97	0.00444741	0.119171	0.00401805	0.164537
ENSG00000139874	protein_coding	somatostatin receptor 1 [Source:HGNC Symbol;Acc:HGNC:11330]	SSTR1	0.32	0.00810939	1.6	3.67	0.00017559	0.0209075	0.00867721	0.21465
ENSG00000258289	protein_coding	churchill domain containing 1 [Source:HGNC Symbol;Acc:HGNC:20099]	CHURC1	-0.43	0.000252143	-0.4	5.06	0.00158418	0.0709444	0.000322351	0.0855806
ENSG00000088247	protein_coding	KH-type splicing regulatory protein [Source:HGNC Symbol;Acc:HGNC:6316]	KHSRP	0.42	0.000464935	0.24	7.21	0.00445156	0.119206	0.000571138	0.0931521
ENSG00000105220	protein_coding	glucose-6-phosphate isomerase [Source:HGNC Symbol;Acc:HGNC:4458]	GPI	0.35	0.00348445	0.27	7.8	0.00247165	0.0898084	0.00385129	0.162155
ENSG00000102225	protein_coding	cyclin dependent kinase 16 [Source:HGNC Symbol;Acc:HGNC:8749]	CDK16	0.43	0.000298898	0.3	6.58	0.000326888	0.0297126	0.000377773	0.0876121
ENSG00000130821	protein_coding	solute carrier family 6 member 8 [Source:HGNC Symbol;Acc:HGNC:11055]	SLC6A8	0.29	0.01678	0.48	6.23	0.00152751	0.0695521	0.0175591	0.283389
ENSG00000198692	protein_coding	eukaryotic translation initiation factor 1A Y-linked [Source:HGNC Symbol;Acc:HGNC:3252]	EIF1AY	-0.44	0.000212175	-0.41	4.63	0.0019893	0.0795115	0.000274504	0.0830366
ENSG00000049245	protein_coding	vesicle associated membrane protein 3 [Source:HGNC Symbol;Acc:HGNC:12644]	VAMP3	-0.41	0.00049075	-0.27	6.29	0.00366105	0.105495	0.000600833	0.0932228
ENSG00000117114	protein_coding	adhesion G protein-coupled receptor L2 [Source:HGNC Symbol;Acc:HGNC:18582]	ADGRL2	-0.34	0.00514938	-0.45	5.97	0.0150767	0.21467	0.00560192	0.183989
ENSG00000174021	protein_coding	G protein subunit gamma 5 [Source:HGNC Symbol;Acc:HGNC:4408]	GNG5	-0.4	0.000830648	-0.33	5.94	0.00546239	0.132156	0.000985781	0.111631
ENSG00000097033	protein_coding	SH3 domain containing GRB2 like, endophilin B1 [Source:HGNC Symbol;Acc:HGNC:10833]	SH3GLB1	-0.46	8.61529e-05	-0.32	6.2	0.000518854	0.0378871	0.000119156	0.072079
ENSG00000143549	protein_coding	tropomyosin 3 [Source:HGNC Symbol;Acc:HGNC:12012]	TPM3	0.33	0.00718246	0.27	7.08	0.00713967	0.150321	0.00771792	0.207204
ENSG00000197635	protein_coding	dipeptidyl peptidase 4 [Source:HGNC Symbol;Acc:HGNC:3009]	DPP4	-0.31	0.00988756	-0.55	7.84	0.0281903	0.282535	0.0105104	0.230399
ENSG00000163931	protein_coding	transketolase [Source:HGNC Symbol;Acc:HGNC:11834]	TKT	0.29	0.0161781	0.38	7.33	0.00400902	0.111587	0.0169462	0.278866
ENSG00000052802	protein_coding	methylsterol monooxygenase 1 [Source:HGNC Symbol;Acc:HGNC:10545]	MSMO1	-0.38	0.00174648	-0.78	5.13	0.000183147	0.0214075	0.0019926	0.133178
ENSG00000065491	protein_coding	TBC1 domain family member 22B [Source:HGNC Symbol;Acc:HGNC:21602]	TBC1D22B	0.42	0.000394735	0.35	4.71	0.000495344	0.0372219	0.000489935	0.089705
ENSG00000106263	protein_coding	eukaryotic translation initiation factor 3 subunit B [Source:HGNC Symbol;Acc:HGNC:3280]	EIF3B	0.29	0.01678	0.31	7.68	0.0266882	0.273162	0.0175591	0.283389
ENSG00000105879	protein_coding	Cbl proto-oncogene like 1 [Source:HGNC Symbol;Acc:HGNC:21225]	CBLL1	-0.38	0.00166483	-0.58	5.09	0.000396394	0.032942	0.00190396	0.131105
ENSG00000165449	protein_coding	solute carrier family 16 member 9 [Source:HGNC Symbol;Acc:HGNC:23520]	SLC16A9	-0.52	6.90355e-06	-0.91	3.95	3.1576e-06	0.00150563	1.19776e-05	0.0370215
ENSG00000060138	protein_coding	Y-box binding protein 3 [Source:HGNC Symbol;Acc:HGNC:2428]	YBX3	0.33	0.0058429	0.3	7.63	0.00903881	0.164222	0.00632588	0.193259
ENSG00000025423	protein_coding	hydroxysteroid 17-beta dehydrogenase 6 [Source:HGNC Symbol;Acc:HGNC:23316]	HSD17B6	-0.33	0.00634975	-1.36	5.75	0.000238383	0.0248025	0.00685348	0.198555
ENSG00000133392	protein_coding	myosin heavy chain 11 [Source:HGNC Symbol;Acc:HGNC:7569]	MYH11	-0.25	0.0381491	-0.58	10.79	0.0303965	0.293512	0.0391684	0.385369
ENSG00000125144	protein_coding	metallothionein 1G [Source:HGNC Symbol;Acc:HGNC:7399]	MT1G	-0.35	0.00380614	-0.88	5.32	0.026861	0.274138	0.00419123	0.166631
ENSG00000071564	protein_coding	transcription factor 3 [Source:HGNC Symbol;Acc:HGNC:11633]	TCF3	0.39	0.0010181	0.31	6.12	0.00217715	0.083488	0.00119464	0.114062
ENSG00000221983	protein_coding	ubiquitin A-52 residue ribosomal protein fusion product 1 [Source:HGNC Symbol;Acc:HGNC:12458]	UBA52	0.32	0.00810939	0.28	8.75	0.0101929	0.175663	0.00867721	0.21465
ENSG00000105202	protein_coding	fibrillarin [Source:HGNC Symbol;Acc:HGNC:3599]	FBL	0.36	0.00265943	0.29	6.73	0.011285	0.184768	0.00297447	0.151539
ENSG00000088766	protein_coding	cardiolipin synthase 1 [Source:HGNC Symbol;Acc:HGNC:16148]	CRLS1	-0.36	0.00254034	-0.47	5.91	0.00326629	0.0994296	0.00284719	0.149848
ENSG00000171858	protein_coding	ribosomal protein S21 [Source:HGNC Symbol;Acc:HGNC:10409]	RPS21	0.33	0.00634975	0.3	8.53	0.0244235	0.260223	0.00685348	0.198555
ENSG00000177954	protein_coding	ribosomal protein S27 [Source:HGNC Symbol;Acc:HGNC:10416]	RPS27	0.27	0.0293503	0.27	9.36	0.0255293	0.267011	0.0302968	0.347284
ENSG00000186283	protein_coding	torsin family 3 member A [Source:HGNC Symbol;Acc:HGNC:11997]	TOR3A	0.33	0.00718246	0.31	5.49	0.00585192	0.135952	0.00771792	0.207204
ENSG00000135842	protein_coding	niban apoptosis regulator 1 [Source:HGNC Symbol;Acc:HGNC:16784]	NIBAN1	-0.32	0.00913925	-0.43	7.53	0.00566195	0.133026	0.00973993	0.224291
ENSG00000116127	protein_coding	ALMS1 centrosome and basal body associated protein [Source:HGNC Symbol;Acc:HGNC:428]	ALMS1	0.5	1.42919e-05	0.4	4.68	3.37169e-05	0.00754389	2.30922e-05	0.0441411
ENSG00000144713	protein_coding	ribosomal protein L32 [Source:HGNC Symbol;Acc:HGNC:10336]	RPL32	0.26	0.0324258	0.25	9.7	0.0494761	0.368289	0.0334007	0.36235
ENSG00000083857	protein_coding	FAT atypical cadherin 1 [Source:HGNC Symbol;Acc:HGNC:3595]	FAT1	0.3	0.0134391	0.45	7.62	0.00136393	0.0656819	0.0141513	0.260402
ENSG00000250722	protein_coding	selenoprotein P [Source:HGNC Symbol;Acc:HGNC:10751]	SELENOP	-0.37	0.0021102	-0.49	5.9	0.00129541	0.0641892	0.00238562	0.141094
ENSG00000013375	protein_coding	phosphoglucomutase 3 [Source:HGNC Symbol;Acc:HGNC:8907]	PGM3	-0.36	0.00291266	-0.51	6.84	0.0019733	0.079382	0.00324446	0.153663
ENSG00000241258	protein_coding	CGRP receptor component [Source:HGNC Symbol;Acc:HGNC:17888]	CRCP	0.47	5.89664e-05	0.32	5.34	0.0001849	0.0214695	8.4069e-05	0.0671796
ENSG00000196313	protein_coding	POM121 transmembrane nucleoporin [Source:HGNC Symbol;Acc:HGNC:19702]	POM121	0.43	0.000266926	0.33	5.41	0.00140231	0.0666792	0.000339933	0.0873372
ENSG00000149260	protein_coding	calpain 5 [Source:HGNC Symbol;Acc:HGNC:1482]	CAPN5	0.28	0.0200854	0.39	6.51	0.0172665	0.228594	0.0209191	0.298145
ENSG00000065357	protein_coding	diacylglycerol kinase alpha [Source:HGNC Symbol;Acc:HGNC:2849]	DGKA	-0.36	0.00291266	-0.41	5.98	0.00706893	0.149481	0.00324446	0.153663
ENSG00000089009	protein_coding	ribosomal protein L6 [Source:HGNC Symbol;Acc:HGNC:10362]	RPL6	0.35	0.00415391	0.26	9.07	0.0139415	0.208596	0.00455772	0.171364
ENSG00000136161	protein_coding	RCC1 and BTB domain containing protein 2 [Source:HGNC Symbol;Acc:HGNC:1914]	RCBTB2	-0.36	0.00242604	-0.39	4.69	0.00759074	0.153143	0.00272484	0.147971
ENSG00000179222	protein_coding	MAGE family member D1 [Source:HGNC Symbol;Acc:HGNC:6813]	MAGED1	0.27	0.0293503	0.28	8.37	0.0220194	0.250525	0.0302968	0.347284
ENSG00000184867	protein_coding	armadillo repeat containing X-linked 2 [Source:HGNC Symbol;Acc:HGNC:16869]	ARMCX2	-0.36	0.00304716	-0.43	5.6	0.0095156	0.169921	0.00338753	0.156148
ENSG00000179051	protein_coding	regulator of chromosome condensation 2 [Source:HGNC Symbol;Acc:HGNC:30297]	RCC2	0.35	0.00364214	0.41	6.36	0.00145373	0.0677628	0.00401805	0.164537
ENSG00000099260	protein_coding	palmdelphin [Source:HGNC Symbol;Acc:HGNC:15846]	PALMD	-0.42	0.000353461	-0.36	4.84	0.00465238	0.122057	0.000441837	0.0876121
ENSG00000143621	protein_coding	interleukin enhancer binding factor 2 [Source:HGNC Symbol;Acc:HGNC:6037]	ILF2	0.36	0.00265943	0.32	7.31	0.0019499	0.0788268	0.00297447	0.151539
ENSG00000114166	protein_coding	lysine acetyltransferase 2B [Source:HGNC Symbol;Acc:HGNC:8638]	KAT2B	-0.41	0.000517863	-0.47	5.07	0.000626578	0.0425231	0.000631936	0.0943717
ENSG00000163818	protein_coding	leucine zipper transcription factor like 1 [Source:HGNC Symbol;Acc:HGNC:6741]	LZTFL1	-0.43	0.000334338	-0.45	4.01	0.0027523	0.0949259	0.000419451	0.0876121
ENSG00000065518	protein_coding	NADH:ubiquinone oxidoreductase subunit B4 [Source:HGNC Symbol;Acc:HGNC:7699]	NDUFB4	0.34	0.00514938	0.33	6.58	0.00137614	0.066106	0.00560192	0.183989
ENSG00000164292	protein_coding	Rho related BTB domain containing 3 [Source:HGNC Symbol;Acc:HGNC:18757]	RHOBTB3	-0.32	0.00748055	-0.36	6.08	0.0076775	0.15369	0.00802673	0.210182
ENSG00000145780	protein_coding	fem-1 homolog C [Source:HGNC Symbol;Acc:HGNC:16933]	FEM1C	-0.33	0.00689484	-0.5	4.78	0.0036614	0.105495	0.00741964	0.204384
ENSG00000161013	protein_coding	alpha-1,3-mannosyl-glycoprotein 4-beta-N-acetylglucosaminyltransferase B [Source:HGNC Symbol;Acc:HGNC:7048]	MGAT4B	0.36	0.00304716	0.3	6.64	0.00527545	0.130441	0.00338753	0.156148
ENSG00000242574	protein_coding	major histocompatibility complex, class II, DM beta [Source:HGNC Symbol;Acc:HGNC:4935]	HLA-DMB	0.29	0.0187021	0.74	6.11	0.0245054	0.260565	0.0195141	0.294775
ENSG00000164916	protein_coding	forkhead box K1 [Source:HGNC Symbol;Acc:HGNC:23480]	FOXK1	0.43	0.000252143	0.4	5.4	0.000470391	0.0362918	0.000322351	0.0855806
ENSG00000106052	protein_coding	Tax1 binding protein 1 [Source:HGNC Symbol;Acc:HGNC:11575]	TAX1BP1	-0.37	0.00201342	-0.27	7.18	0.00234809	0.0867274	0.00228131	0.139233
ENSG00000266412	protein_coding	nuclear receptor coactivator 4 [Source:HGNC Symbol;Acc:HGNC:7671]	NCOA4	-0.31	0.0111099	-0.24	8.07	0.0142972	0.209724	0.0117661	0.241529
ENSG00000166801	protein_coding	family with sequence similarity 111 member A [Source:HGNC Symbol;Acc:HGNC:24725]	FAM111A	-0.28	0.021555	-0.47	7.61	0.00369869	0.106149	0.0224101	0.306243
ENSG00000134291	protein_coding	transmembrane protein 106C [Source:HGNC Symbol;Acc:HGNC:28775]	TMEM106C	0.36	0.00265943	0.45	6.39	0.000797642	0.0488434	0.00297447	0.151539
ENSG00000100823	protein_coding	apurinic/apyrimidinic endodeoxyribonuclease 1 [Source:HGNC Symbol;Acc:HGNC:587]	APEX1	0.38	0.00158664	0.25	7.34	0.00825207	0.15874	0.00181891	0.130318
ENSG00000087086	protein_coding	ferritin light chain [Source:HGNC Symbol;Acc:HGNC:3999]	FTL	0.3	0.0129421	0.26	10.44	0.0322408	0.302035	0.0136432	0.256989
ENSG00000156256	protein_coding	ubiquitin specific peptidase 16 [Source:HGNC Symbol;Acc:HGNC:12614]	USP16	-0.41	0.00049075	-0.39	5.76	0.000644535	0.0429973	0.000600833	0.0932228
ENSG00000250479	protein_coding	coiled-coil-helix-coiled-coil-helix domain containing 10 [Source:HGNC Symbol;Acc:HGNC:15559]	CHCHD10	0.38	0.00158664	0.51	5.47	0.000634471	0.042571	0.00181891	0.130318
ENSG00000100028	protein_coding	small nuclear ribonucleoprotein D3 polypeptide [Source:HGNC Symbol;Acc:HGNC:11160]	SNRPD3	0.36	0.00265943	0.23	6.48	0.00275838	0.0949259	0.00297447	0.151539
ENSG00000230590	lncRNA	FTX transcript, XIST regulator [Source:HGNC Symbol;Acc:HGNC:37190]	FTX	-0.37	0.00221113	-0.57	6.25	0.00441301	0.118576	0.00249421	0.143261
ENSG00000159423	protein_coding	aldehyde dehydrogenase 4 family member A1 [Source:HGNC Symbol;Acc:HGNC:406]	ALDH4A1	-0.36	0.00291266	-0.55	6.03	0.00712667	0.15021	0.00324446	0.153663
ENSG00000142676	protein_coding	ribosomal protein L11 [Source:HGNC Symbol;Acc:HGNC:10301]	RPL11	0.33	0.00689484	0.26	10.16	0.0232338	0.253946	0.00741964	0.204384
ENSG00000204160	protein_coding	zinc finger DHHC-type palmitoyltransferase 18 [Source:HGNC Symbol;Acc:HGNC:20712]	ZDHHC18	0.4	0.000920065	0.29	5.88	0.00105773	0.0576137	0.00108565	0.112785
ENSG00000162600	protein_coding	OMA1 zinc metallopeptidase [Source:HGNC Symbol;Acc:HGNC:29661]	OMA1	-0.42	0.000440363	-0.48	4.46	0.00103438	0.0568743	0.000542794	0.0919824
ENSG00000213625	protein_coding	leptin receptor overlapping transcript [Source:HGNC Symbol;Acc:HGNC:29477]	LEPROT	-0.36	0.00242604	-0.24	6.34	0.0144039	0.210186	0.00272484	0.147971
ENSG00000117174	protein_coding	zinc finger HIT-type containing 6 [Source:HGNC Symbol;Acc:HGNC:26089]	ZNHIT6	-0.42	0.000353461	-0.38	4.29	0.00173026	0.0739635	0.000441837	0.0876121
ENSG00000156171	protein_coding	DNA damage regulated autophagy modulator 2 [Source:HGNC Symbol;Acc:HGNC:28769]	DRAM2	-0.42	0.000373578	-0.48	5.03	0.00624188	0.140958	0.000465316	0.0885917
ENSG00000132676	protein_coding	death associated protein 3 [Source:HGNC Symbol;Acc:HGNC:2673]	DAP3	0.41	0.00049075	0.3	6.75	0.000615782	0.0421655	0.000600833	0.0932228
ENSG00000143294	protein_coding	proline rich mitotic checkpoint control factor [Source:HGNC Symbol;Acc:HGNC:9343]	PRCC	0.46	7.60169e-05	0.32	6.05	0.000198149	0.0222734	0.000106181	0.0704745
ENSG00000116191	protein_coding	Ral GEF with PH domain and SH3 binding motif 2 [Source:HGNC Symbol;Acc:HGNC:30279]	RALGPS2	-0.37	0.00192063	-0.42	4.56	0.00252524	0.0910165	0.00218113	0.136073
ENSG00000119729	protein_coding	ras homolog family member Q [Source:HGNC Symbol;Acc:HGNC:17736]	RHOQ	-0.44	0.000188853	-0.45	5.26	0.00155616	0.0703243	0.00024634	0.0830366
ENSG00000180398	protein_coding	multiple coagulation factor deficiency 2, ER cargo receptor complex subunit [Source:HGNC Symbol;Acc:HGNC:18451]	MCFD2	-0.38	0.00166483	-0.33	6.81	0.0011584	0.0614287	0.00190396	0.131105
ENSG00000143947	protein_coding	ribosomal protein S27a [Source:HGNC Symbol;Acc:HGNC:10417]	RPS27A	0.3	0.0124612	0.23	9.73	0.038902	0.325096	0.013151	0.253106
ENSG00000135624	protein_coding	chaperonin containing TCP1 subunit 7 [Source:HGNC Symbol;Acc:HGNC:1622]	CCT7	0.33	0.00689484	0.22	7.84	0.0144632	0.210658	0.00741964	0.204384
ENSG00000128699	protein_coding	ORMDL sphingolipid biosynthesis regulator 1 [Source:HGNC Symbol;Acc:HGNC:16036]	ORMDL1	-0.4	0.000920065	-0.35	6.03	0.00334833	0.100455	0.00108565	0.112785
ENSG00000152642	protein_coding	glycerol-3-phosphate dehydrogenase 1 like [Source:HGNC Symbol;Acc:HGNC:28956]	GPD1L	-0.24	0.0460998	-0.51	6.48	0.0120449	0.19155	0.0471672	0.397399
ENSG00000196776	protein_coding	CD47 molecule [Source:HGNC Symbol;Acc:HGNC:1682]	CD47	-0.31	0.00950699	-0.35	7.23	0.00969555	0.171434	0.0101187	0.227021
ENSG00000109814	protein_coding	UDP-glucose 6-dehydrogenase [Source:HGNC Symbol;Acc:HGNC:12525]	UGDH	0.36	0.00318716	0.59	6.51	0.000939768	0.0534306	0.00353623	0.158825
ENSG00000109180	protein_coding	OCIA domain containing 1 [Source:HGNC Symbol;Acc:HGNC:16074]	OCIAD1	-0.36	0.00304716	-0.31	6.85	0.00345624	0.102171	0.00338753	0.156148
ENSG00000145494	protein_coding	NADH:ubiquinone oxidoreductase subunit S6 [Source:HGNC Symbol;Acc:HGNC:7713]	NDUFS6	0.4	0.000874322	0.37	5.71	0.00271123	0.0944041	0.00103462	0.112625
ENSG00000113558	protein_coding	S-phase kinase associated protein 1 [Source:HGNC Symbol;Acc:HGNC:10899]	SKP1	-0.36	0.00291266	-0.22	7.49	0.0316356	0.300041	0.00324446	0.153663
ENSG00000111832	protein_coding	RWD domain containing 1 [Source:HGNC Symbol;Acc:HGNC:20993]	RWDD1	-0.37	0.00201342	-0.27	5.49	0.00973955	0.171735	0.00228131	0.139233
ENSG00000106628	protein_coding	DNA polymerase delta 2, accessory subunit [Source:HGNC Symbol;Acc:HGNC:9176]	POLD2	0.34	0.00452954	0.26	6.85	0.0245315	0.260633	0.00495252	0.176752
ENSG00000106688	protein_coding	solute carrier family 1 member 1 [Source:HGNC Symbol;Acc:HGNC:10939]	SLC1A1	-0.4	0.000749177	-0.57	4.24	0.00138648	0.0663831	0.000894354	0.106848
ENSG00000107758	protein_coding	protein phosphatase 3 catalytic subunit beta [Source:HGNC Symbol;Acc:HGNC:9315]	PPP3CB	-0.42	0.000440363	-0.35	5.81	0.00452062	0.120136	0.000542794	0.0919824
ENSG00000198060	protein_coding	membrane associated ring-CH-type finger 5 [Source:HGNC Symbol;Acc:HGNC:26025]	MARCHF5	-0.36	0.00291266	-0.35	5.54	0.00447339	0.119646	0.00324446	0.153663
ENSG00000111640	protein_coding	glyceraldehyde-3-phosphate dehydrogenase [Source:HGNC Symbol;Acc:HGNC:4141]	GAPDH	0.28	0.0200854	0.26	9.4	0.00956805	0.170121	0.0209191	0.298145
ENSG00000182199	protein_coding	serine hydroxymethyltransferase 2 [Source:HGNC Symbol;Acc:HGNC:10852]	SHMT2	0.36	0.00265943	0.44	6.04	0.000991094	0.055225	0.00297447	0.151539
ENSG00000125304	protein_coding	transmembrane 9 superfamily member 2 [Source:HGNC Symbol;Acc:HGNC:11865]	TM9SF2	-0.32	0.0084408	-0.36	7.83	0.00735535	0.152414	0.00901952	0.218683
ENSG00000092108	protein_coding	sec1 family domain containing 1 [Source:HGNC Symbol;Acc:HGNC:20726]	SCFD1	-0.4	0.000920065	-0.29	5.8	0.00331506	0.0998741	0.00108565	0.112785
ENSG00000050130	protein_coding	JNK1/MAPK8 associated membrane protein [Source:HGNC Symbol;Acc:HGNC:20184]	JKAMP	-0.44	0.000188853	-0.48	5.43	0.000314949	0.0290357	0.00024634	0.0830366
ENSG00000182774	protein_coding	ribosomal protein S17 [Source:HGNC Symbol;Acc:HGNC:10397]	RPS17	0.33	0.00634975	0.27	8.98	0.026118	0.270578	0.00685348	0.198555
ENSG00000189091	protein_coding	splicing factor 3b subunit 3 [Source:HGNC Symbol;Acc:HGNC:10770]	SF3B3	0.36	0.00265943	0.2	7.08	0.0106096	0.178223	0.00297447	0.151539
ENSG00000166747	protein_coding	adaptor related protein complex 1 subunit gamma 1 [Source:HGNC Symbol;Acc:HGNC:555]	AP1G1	-0.36	0.00254034	-0.25	6.66	0.0128902	0.199984	0.00284719	0.149848
ENSG00000130313	protein_coding	6-phosphogluconolactonase [Source:HGNC Symbol;Acc:HGNC:8903]	PGLS	0.35	0.00364214	0.28	6.11	0.0127668	0.199057	0.00401805	0.164537
ENSG00000198830	protein_coding	high mobility group nucleosomal binding domain 2 [Source:HGNC Symbol;Acc:HGNC:4986]	HMGN2	0.37	0.00221113	0.22	7.06	0.00717764	0.150904	0.00249421	0.143261
ENSG00000134686	protein_coding	polyhomeotic homolog 2 [Source:HGNC Symbol;Acc:HGNC:3183]	PHC2	0.37	0.00192063	0.22	6.93	0.00721069	0.151149	0.00218113	0.136073
ENSG00000162437	protein_coding	ribonucleoprotein, PTB binding 2 [Source:HGNC Symbol;Acc:HGNC:25577]	RAVER2	-0.45	0.000110263	-0.44	4.87	0.00029289	0.02757	0.000149627	0.0742102
ENSG00000117360	protein_coding	pre-mRNA processing factor 3 [Source:HGNC Symbol;Acc:HGNC:17348]	PRPF3	0.42	0.000440363	0.27	6.65	0.000876704	0.0513378	0.000542794	0.0919824
ENSG00000254726	protein_coding	mex-3 RNA binding family member A [Source:HGNC Symbol;Acc:HGNC:33482]	MEX3A	0.37	0.0021102	0.9	3.91	0.00147709	0.0686315	0.00238562	0.141094
ENSG00000171055	protein_coding	fasciculation and elongation protein zeta 2 [Source:HGNC Symbol;Acc:HGNC:3660]	FEZ2	-0.47	5.89664e-05	-0.42	5	0.000325325	0.0296632	8.4069e-05	0.0671796
ENSG00000115561	protein_coding	charged multivesicular body protein 3 [Source:HGNC Symbol;Acc:HGNC:29865]	CHMP3	-0.43	0.000238113	-0.28	6.08	0.00051763	0.0378769	0.000305609	0.0855806
ENSG00000067560	protein_coding	ras homolog family member A [Source:HGNC Symbol;Acc:HGNC:667]	RHOA	0.35	0.00333286	0.15	8.47	0.0352416	0.316815	0.00369075	0.159326
ENSG00000041802	protein_coding	large 60S subunit nuclear export GTPase 1 [Source:HGNC Symbol;Acc:HGNC:25652]	LSG1	0.31	0.00950699	0.31	5.67	0.00568221	0.133287	0.0101187	0.227021
ENSG00000168214	protein_coding	recombination signal binding protein for immunoglobulin kappa J region [Source:HGNC Symbol;Acc:HGNC:5724]	RBPJ	-0.35	0.00348445	-0.43	6.1	0.00422738	0.114969	0.00385129	0.162155
ENSG00000169435	protein_coding	Ras association domain family member 6 [Source:HGNC Symbol;Acc:HGNC:20796]	RASSF6	-0.43	0.000252143	-0.55	4.29	0.000437694	0.0349498	0.000322351	0.0855806
ENSG00000174695	protein_coding	transmembrane protein 167A [Source:HGNC Symbol;Acc:HGNC:28330]	TMEM167A	-0.37	0.00201342	-0.43	5.81	0.0021403	0.0828396	0.00228131	0.139233
ENSG00000031003	protein_coding	family with sequence similarity 13 member B [Source:HGNC Symbol;Acc:HGNC:1335]	FAM13B	-0.42	0.000373578	-0.44	5.52	0.000800732	0.048981	0.000465316	0.0885917
ENSG00000013561	protein_coding	ring finger protein 14 [Source:HGNC Symbol;Acc:HGNC:10058]	RNF14	-0.4	0.000749177	-0.36	5.66	0.000850386	0.0503552	0.000894354	0.106848
ENSG00000112237	protein_coding	cyclin C [Source:HGNC Symbol;Acc:HGNC:1581]	CCNC	-0.32	0.00913925	-0.37	5.62	0.0118221	0.189771	0.00973993	0.224291
ENSG00000198818	protein_coding	SFT2 domain containing 1 [Source:HGNC Symbol;Acc:HGNC:21102]	SFT2D1	-0.36	0.00291266	-0.44	5.61	0.00262904	0.0931987	0.00324446	0.153663
ENSG00000104763	protein_coding	N-acylsphingosine amidohydrolase 1 [Source:HGNC Symbol;Acc:HGNC:735]	ASAH1	-0.33	0.00718246	-0.36	7.88	0.00181522	0.0760165	0.00771792	0.207204
ENSG00000104331	protein_coding	3'(2'), 5'-bisphosphate nucleotidase 2 [Source:HGNC Symbol;Acc:HGNC:26019]	BPNT2	-0.38	0.00137146	-0.26	6.61	0.00398697	0.111239	0.00158396	0.12453
ENSG00000253738	lncRNA	OTUD6B antisense RNA 1 (head to head) [Source:HGNC Symbol;Acc:HGNC:50466]	OTUD6B-AS1	-0.48	3.49534e-05	-0.49	4.37	9.63919e-05	0.0149133	5.20777e-05	0.0578765
ENSG00000147894	protein_coding	C9orf72-SMCR8 complex subunit [Source:HGNC Symbol;Acc:HGNC:28337]	C9orf72	-0.42	0.00041698	-0.52	4.87	0.00226419	0.0850869	0.000515744	0.0906116
ENSG00000138138	protein_coding	ATPase family AAA domain containing 1 [Source:HGNC Symbol;Acc:HGNC:25903]	ATAD1	-0.4	0.000920065	-0.44	5.62	0.00243156	0.0887398	0.00108565	0.112785
ENSG00000119912	protein_coding	insulin degrading enzyme [Source:HGNC Symbol;Acc:HGNC:5381]	IDE	-0.39	0.0010181	-0.3	5.5	0.00243535	0.0887668	0.00119464	0.114062
ENSG00000078124	protein_coding	alkaline ceramidase 3 [Source:HGNC Symbol;Acc:HGNC:16066]	ACER3	0.34	0.00514938	0.55	5.08	0.0045859	0.121206	0.00560192	0.183989
ENSG00000111786	protein_coding	serine and arginine rich splicing factor 9 [Source:HGNC Symbol;Acc:HGNC:10791]	SRSF9	0.43	0.000252143	0.32	6.13	0.000105234	0.0157777	0.000322351	0.0855806
ENSG00000104154	protein_coding	solute carrier family 30 member 4 [Source:HGNC Symbol;Acc:HGNC:11015]	SLC30A4	-0.29	0.0180415	-0.41	7.5	0.0476029	0.360949	0.0188426	0.290094
ENSG00000104047	protein_coding	DTW domain containing 1 [Source:HGNC Symbol;Acc:HGNC:30926]	DTWD1	-0.38	0.0013058	-0.44	4.47	0.00493662	0.126622	0.00151199	0.123936
ENSG00000178741	protein_coding	cytochrome c oxidase subunit 5A [Source:HGNC Symbol;Acc:HGNC:2267]	COX5A	0.33	0.00661737	0.35	6.39	0.0020276	0.0804035	0.0071316	0.20154
ENSG00000140479	protein_coding	proprotein convertase subtilisin/kexin type 6 [Source:HGNC Symbol;Acc:HGNC:8569]	PCSK6	0.4	0.000874322	0.94	3.96	0.000114438	0.0165516	0.00103462	0.112625
ENSG00000187824	protein_coding	transmembrane protein 220 [Source:HGNC Symbol;Acc:HGNC:33757]	TMEM220	-0.33	0.0058429	-0.59	4.89	0.0110527	0.182557	0.00632588	0.193259
ENSG00000108298	protein_coding	ribosomal protein L19 [Source:HGNC Symbol;Acc:HGNC:10312]	RPL19	0.31	0.0102813	0.21	10.36	0.040567	0.33109	0.0109153	0.232554
ENSG00000006282	protein_coding	spermatogenesis associated 20 [Source:HGNC Symbol;Acc:HGNC:26125]	SPATA20	0.33	0.00609169	0.29	7.55	0.0036478	0.105495	0.006585	0.195699
ENSG00000123143	protein_coding	protein kinase N1 [Source:HGNC Symbol;Acc:HGNC:9405]	PKN1	0.26	0.0346224	0.45	7	0.0146735	0.211628	0.0356155	0.370724
ENSG00000105323	protein_coding	heterogeneous nuclear ribonucleoprotein U like 1 [Source:HGNC Symbol;Acc:HGNC:17011]	HNRNPUL1	0.36	0.00278348	0.2	7.67	0.0103663	0.176268	0.00310683	0.153536
ENSG00000101040	protein_coding	zinc finger MYND-type containing 8 [Source:HGNC Symbol;Acc:HGNC:9397]	ZMYND8	0.32	0.00878397	0.44	6.07	0.00226791	0.0851719	0.00937364	0.221866
ENSG00000099956	protein_coding	SWI/SNF related, matrix associated, actin dependent regulator of chromatin, subfamily b, member 1 [Source:HGNC Symbol;Acc:HGNC:11103]	SMARCB1	0.44	0.000212175	0.24	6.31	0.00163201	0.072362	0.000274504	0.0830366
ENSG00000000003	protein_coding	tetraspanin 6 [Source:HGNC Symbol;Acc:HGNC:11858]	TSPAN6	-0.36	0.00265943	-0.37	5.54	0.00288723	0.0971645	0.00297447	0.151539
ENSG00000189339	protein_coding	solute carrier family 35 member E2B [Source:HGNC Symbol;Acc:HGNC:33941]	SLC35E2B	0.29	0.0193832	0.3	6.74	0.0222874	0.250525	0.0202061	0.294775
ENSG00000065978	protein_coding	Y-box binding protein 1 [Source:HGNC Symbol;Acc:HGNC:8014]	YBX1	0.38	0.00144007	0.21	7.9	0.00335587	0.100526	0.00165903	0.125645
ENSG00000162599	protein_coding	nuclear factor I A [Source:HGNC Symbol;Acc:HGNC:7784]	NFIA	-0.36	0.00242604	-0.32	6.02	0.00387207	0.109291	0.00272484	0.147971
ENSG00000117151	protein_coding	chitobiase [Source:HGNC Symbol;Acc:HGNC:2496]	CTBS	-0.48	3.99113e-05	-0.55	4.2	3.76051e-05	0.00828638	5.87898e-05	0.0621245
ENSG00000240038	protein_coding	amylase alpha 2B [Source:HGNC Symbol;Acc:HGNC:478]	AMY2B	-0.41	0.000546334	-0.46	4.26	0.00179062	0.0754767	0.000664505	0.0971112
ENSG00000171385	protein_coding	potassium voltage-gated channel subfamily D member 3 [Source:HGNC Symbol;Acc:HGNC:6239]	KCND3	-0.34	0.00493492	-0.4	5.65	0.00686054	0.147492	0.0053775	0.182255
ENSG00000163159	protein_coding	vacuolar protein sorting 72 homolog [Source:HGNC Symbol;Acc:HGNC:11644]	VPS72	0.4	0.000874322	0.25	5.57	0.00200063	0.0796368	0.00103462	0.112625
ENSG00000066027	protein_coding	protein phosphatase 2 regulatory subunit B'alpha [Source:HGNC Symbol;Acc:HGNC:9309]	PPP2R5A	-0.4	0.00078896	-0.28	5.55	0.0171251	0.227344	0.000939053	0.110531
ENSG00000068912	protein_coding	endoplasmic reticulum lectin 1 [Source:HGNC Symbol;Acc:HGNC:25222]	ERLEC1	-0.34	0.00514938	-0.34	6.68	0.0058063	0.135208	0.00560192	0.183989
ENSG00000143952	protein_coding	VPS54 subunit of GARP complex [Source:HGNC Symbol;Acc:HGNC:18652]	VPS54	-0.31	0.0111099	-0.41	5.91	0.00482188	0.124556	0.0117661	0.241529
ENSG00000169564	protein_coding	poly(rC) binding protein 1 [Source:HGNC Symbol;Acc:HGNC:8647]	PCBP1	0.37	0.00221113	0.29	6.02	0.00272963	0.0944586	0.00249421	0.143261
ENSG00000116005	protein_coding	prenylcysteine oxidase 1 [Source:HGNC Symbol;Acc:HGNC:20588]	PCYOX1	-0.37	0.0021102	-0.26	6.67	0.0095628	0.170121	0.00238562	0.141094
ENSG00000128708	protein_coding	histone acetyltransferase 1 [Source:HGNC Symbol;Acc:HGNC:4821]	HAT1	-0.33	0.0058429	-0.45	5.28	0.00510803	0.128414	0.00632588	0.193259
ENSG00000115414	protein_coding	fibronectin 1 [Source:HGNC Symbol;Acc:HGNC:3778]	FN1	0.25	0.0406621	0.43	8.7	0.0212224	0.250217	0.0416981	0.392257
ENSG00000249307	lncRNA	long intergenic non-protein coding RNA 1088 [Source:HGNC Symbol;Acc:HGNC:49148]	LINC01088	-0.38	0.00144007	-1.23	3.73	0.000673311	0.0442083	0.00165903	0.125645
ENSG00000069974	protein_coding	RAB27A, member RAS oncogene family [Source:HGNC Symbol;Acc:HGNC:9766]	RAB27A	-0.53	4.05889e-06	-1.13	6.5	1.0666e-05	0.0035206	7.43936e-06	0.0346247
ENSG00000153130	protein_coding	short coiled-coil protein [Source:HGNC Symbol;Acc:HGNC:20335]	SCOC	-0.38	0.00174648	-0.63	5.54	0.00281361	0.095661	0.0019926	0.133178
ENSG00000179387	protein_coding	ELMO domain containing 2 [Source:HGNC Symbol;Acc:HGNC:28111]	ELMOD2	-0.42	0.000440363	-0.51	4.74	0.000485848	0.0371248	0.000542794	0.0919824
ENSG00000164329	protein_coding	terminal nucleotidyltransferase 2 [Source:HGNC Symbol;Acc:HGNC:26776]	TENT2	-0.37	0.00192063	-0.46	5.14	0.00461708	0.121644	0.00218113	0.136073
ENSG00000005469	protein_coding	carnitine O-octanoyltransferase [Source:HGNC Symbol;Acc:HGNC:2366]	CROT	-0.38	0.00174648	-0.33	5.51	0.00380224	0.107791	0.0019926	0.133178
ENSG00000196367	protein_coding	transformation/transcription domain associated protein [Source:HGNC Symbol;Acc:HGNC:12347]	TRRAP	0.32	0.00878397	0.27	6.44	0.00953355	0.169953	0.00937364	0.221866
ENSG00000166526	protein_coding	zinc finger protein 3 [Source:HGNC Symbol;Acc:HGNC:13089]	ZNF3	0.39	0.00107058	0.35	5.91	0.000707616	0.0456871	0.00125279	0.115799
ENSG00000128590	protein_coding	DnaJ heat shock protein family (Hsp40) member B9 [Source:HGNC Symbol;Acc:HGNC:6968]	DNAJB9	-0.38	0.00144007	-0.54	5.08	0.00175273	0.0743161	0.00165903	0.125645
ENSG00000104765	protein_coding	BCL2 interacting protein 3 like [Source:HGNC Symbol;Acc:HGNC:1085]	BNIP3L	-0.32	0.00748055	-0.34	5.96	0.0131936	0.202457	0.00802673	0.210182
ENSG00000253729	protein_coding	protein kinase, DNA-activated, catalytic subunit [Source:HGNC Symbol;Acc:HGNC:9413]	PRKDC	0.39	0.000967962	0.32	6.89	0.00079333	0.0487333	0.00113896	0.114062
ENSG00000147853	protein_coding	adenylate kinase 3 [Source:HGNC Symbol;Acc:HGNC:17376]	AK3	-0.38	0.00174648	-0.31	6.39	0.00216818	0.0834741	0.0019926	0.133178
ENSG00000119414	protein_coding	protein phosphatase 6 catalytic subunit [Source:HGNC Symbol;Acc:HGNC:9323]	PPP6C	-0.36	0.00254034	-0.38	5.7	0.00240618	0.0880899	0.00284719	0.149848
ENSG00000165512	protein_coding	zinc finger protein 22 [Source:HGNC Symbol;Acc:HGNC:13012]	ZNF22	-0.4	0.000920065	-0.57	4.18	0.00170599	0.0736222	0.00108565	0.112785
ENSG00000107779	protein_coding	bone morphogenetic protein receptor type 1A [Source:HGNC Symbol;Acc:HGNC:1076]	BMPR1A	-0.42	0.00041698	-0.4	4.98	0.00114985	0.0610311	0.000515744	0.0906116
ENSG00000095539	protein_coding	semaphorin 4G [Source:HGNC Symbol;Acc:HGNC:10735]	SEMA4G	-0.34	0.0047284	-0.58	5.26	0.041205	0.333268	0.00516112	0.178984
ENSG00000107833	protein_coding	nucleophosmin/nucleoplasmin 3 [Source:HGNC Symbol;Acc:HGNC:7931]	NPM3	0.49	2.17475e-05	0.4	4.1	0.00258208	0.0923674	3.3796e-05	0.0526182
ENSG00000132256	protein_coding	tripartite motif containing 5 [Source:HGNC Symbol;Acc:HGNC:16276]	TRIM5	-0.41	0.000607587	-0.32	4.99	0.00160755	0.0716598	0.000734295	0.099973
ENSG00000149218	protein_coding	endonuclease domain containing 1 [Source:HGNC Symbol;Acc:HGNC:29129]	ENDOD1	-0.32	0.00913925	-0.61	7.29	0.000555165	0.0396752	0.00973993	0.224291
ENSG00000111726	protein_coding	cytidine monophosphate N-acetylneuraminic acid synthetase [Source:HGNC Symbol;Acc:HGNC:18290]	CMAS	-0.36	0.00265943	-0.38	5.51	0.000818554	0.0496625	0.00297447	0.151539
ENSG00000110955	protein_coding	ATP synthase F1 subunit beta [Source:HGNC Symbol;Acc:HGNC:830]	ATP5F1B	0.33	0.00661737	0.25	9.19	0.00332545	0.099975	0.0071316	0.20154
ENSG00000092020	protein_coding	protein phosphatase 2 regulatory subunit B''gamma [Source:HGNC Symbol;Acc:HGNC:17485]	PPP2R3C	-0.51	9.27567e-06	-0.56	3.87	0.000213003	0.0232278	1.5626e-05	0.0370215
ENSG00000211892	IG_C_gene	immunoglobulin heavy constant gamma 4 (G4m marker) [Source:HGNC Symbol;Acc:HGNC:5528]	IGHG4	0.28	0.0223235	1.24	6.11	0.0265451	0.27293	0.0231891	0.310235
ENSG00000182253	protein_coding	synemin [Source:HGNC Symbol;Acc:HGNC:24466]	SYNM	-0.31	0.0102813	-0.6	7.59	0.0125238	0.197011	0.0109153	0.232554
ENSG00000125148	protein_coding	metallothionein 2A [Source:HGNC Symbol;Acc:HGNC:7406]	MT2A	-0.3	0.0139524	-0.55	7.39	0.0418379	0.335887	0.0146758	0.264553
ENSG00000072849	protein_coding	derlin 2 [Source:HGNC Symbol;Acc:HGNC:17943]	DERL2	-0.42	0.000373578	-0.36	5.57	0.000453897	0.0356504	0.000465316	0.0885917
ENSG00000065559	protein_coding	mitogen-activated protein kinase kinase 4 [Source:HGNC Symbol;Acc:HGNC:6844]	MAP2K4	-0.49	2.85777e-05	-0.36	5.39	9.25859e-05	0.0145405	4.33356e-05	0.0544979
ENSG00000173786	protein_coding	2',3'-cyclic nucleotide 3' phosphodiesterase [Source:HGNC Symbol;Acc:HGNC:2158]	CNP	0.35	0.00397665	0.24	7.05	0.0199241	0.243535	0.00437104	0.169061
ENSG00000159182	protein_coding	PRAC1 small nuclear protein [Source:HGNC Symbol;Acc:HGNC:30591]	PRAC1	0.32	0.00810939	0.54	6.46	0.0365978	0.317501	0.00867721	0.21465
ENSG00000159202	protein_coding	ubiquitin conjugating enzyme E2 Z [Source:HGNC Symbol;Acc:HGNC:25847]	UBE2Z	0.44	0.000212175	0.22	7.13	0.000604514	0.041617	0.000274504	0.0830366
ENSG00000101557	protein_coding	ubiquitin specific peptidase 14 [Source:HGNC Symbol;Acc:HGNC:12612]	USP14	-0.35	0.00415391	-0.35	6.26	0.00437967	0.118008	0.00455772	0.171364
ENSG00000129946	protein_coding	SHC adaptor protein 2 [Source:HGNC Symbol;Acc:HGNC:29869]	SHC2	0.27	0.0256341	0.33	7.39	0.019651	0.241631	0.026541	0.330735
ENSG00000130204	protein_coding	translocase of outer mitochondrial membrane 40 [Source:HGNC Symbol;Acc:HGNC:18001]	TOMM40	0.33	0.0056031	0.28	5.64	0.00752392	0.153029	0.00607584	0.191273
ENSG00000142528	protein_coding	zinc finger protein 473 [Source:HGNC Symbol;Acc:HGNC:23239]	ZNF473	0.27	0.0283813	0.75	5.89	0.0188701	0.239317	0.029318	0.343143
ENSG00000166770	lncRNA	ZNF667 antisense RNA 1 (head to head) [Source:HGNC Symbol;Acc:HGNC:44321]	ZNF667-AS1	-0.4	0.000874322	-0.4	4.76	0.00685436	0.147492	0.00103462	0.112625
ENSG00000087460	protein_coding	GNAS complex locus [Source:HGNC Symbol;Acc:HGNC:4392]	GNAS	0.25	0.0433106	0.16	9.7	0.0458241	0.353975	0.0443626	0.394326
ENSG00000160191	protein_coding	phosphodiesterase 9A [Source:HGNC Symbol;Acc:HGNC:8795]	PDE9A	0.24	0.0460998	0.39	7.47	0.0392309	0.326637	0.0471672	0.397399
ENSG00000185721	protein_coding	developmentally regulated GTP binding protein 1 [Source:HGNC Symbol;Acc:HGNC:3029]	DRG1	0.46	8.61529e-05	0.31	5.39	0.000361928	0.0315658	0.000119156	0.072079
ENSG00000100129	protein_coding	eukaryotic translation initiation factor 3 subunit L [Source:HGNC Symbol;Acc:HGNC:18138]	EIF3L	0.3	0.0129421	0.25	7.52	0.00375833	0.106944	0.0136432	0.256989
ENSG00000128298	protein_coding	BAR/IMD domain containing adaptor protein 2 like 2 [Source:HGNC Symbol;Acc:HGNC:26203]	BAIAP2L2	0.26	0.031372	0.86	4.21	0.000819556	0.0496625	0.0323376	0.356646
ENSG00000127481	protein_coding	ubiquitin protein ligase E3 component n-recognin 4 [Source:HGNC Symbol;Acc:HGNC:30313]	UBR4	0.26	0.0357665	0.34	7.71	0.00851138	0.15874	0.0367684	0.37564
ENSG00000173436	protein_coding	mitochondrial contact site and cristae organizing system subunit 10 [Source:HGNC Symbol;Acc:HGNC:32068]	MICOS10	-0.44	0.000167905	-0.37	4.38	0.00232911	0.0865758	0.000220863	0.0830366
ENSG00000117758	protein_coding	syntaxin 12 [Source:HGNC Symbol;Acc:HGNC:11430]	STX12	-0.39	0.00107058	-0.25	5.72	0.00465421	0.122057	0.00125279	0.115799
ENSG00000060688	protein_coding	small nuclear ribonucleoprotein U5 subunit 40 [Source:HGNC Symbol;Acc:HGNC:30857]	SNRNP40	0.43	0.000266926	0.31	5.5	0.000897092	0.0522911	0.000339933	0.0873372
ENSG00000117362	protein_coding	aph-1 homolog A, gamma-secretase subunit [Source:HGNC Symbol;Acc:HGNC:29509]	APH1A	0.38	0.00166483	0.21	7.34	0.00399915	0.111416	0.00190396	0.131105
ENSG00000138069	protein_coding	RAB1A, member RAS oncogene family [Source:HGNC Symbol;Acc:HGNC:9758]	RAB1A	-0.38	0.0013058	-0.33	6.88	0.00212616	0.0827325	0.00151199	0.123936
ENSG00000138449	protein_coding	solute carrier family 40 member 1 [Source:HGNC Symbol;Acc:HGNC:10909]	SLC40A1	-0.35	0.00348445	-0.36	6.16	0.0283741	0.283755	0.00385129	0.162155
ENSG00000196950	protein_coding	solute carrier family 39 member 10 [Source:HGNC Symbol;Acc:HGNC:20861]	SLC39A10	-0.32	0.00878397	-0.48	5.73	0.0264247	0.272409	0.00937364	0.221866
ENSG00000168137	protein_coding	SET domain containing 5 [Source:HGNC Symbol;Acc:HGNC:25566]	SETD5	0.33	0.0058429	0.23	7.37	0.00866927	0.160355	0.00632588	0.193259
ENSG00000168374	protein_coding	ADP ribosylation factor 4 [Source:HGNC Symbol;Acc:HGNC:655]	ARF4	-0.29	0.0187021	-0.29	7.38	0.0122801	0.194597	0.0195141	0.294775
ENSG00000114391	protein_coding	ribosomal protein L24 [Source:HGNC Symbol;Acc:HGNC:10325]	RPL24	0.31	0.0115454	0.29	9.12	0.0139215	0.208465	0.0122129	0.244811
ENSG00000145012	protein_coding	LIM domain containing preferred translocation partner in lipoma [Source:HGNC Symbol;Acc:HGNC:6679]	LPP	-0.3	0.0150298	-0.31	7.9	0.0181832	0.234331	0.0157757	0.272654
ENSG00000138768	protein_coding	USO1 vesicle transport factor [Source:HGNC Symbol;Acc:HGNC:30904]	USO1	-0.35	0.00333286	-0.34	6.48	0.00238744	0.0876242	0.00369075	0.159326
ENSG00000150753	protein_coding	chaperonin containing TCP1 subunit 5 [Source:HGNC Symbol;Acc:HGNC:1618]	CCT5	0.37	0.00192063	0.32	6.67	0.00120696	0.0629143	0.00218113	0.136073
ENSG00000113360	protein_coding	drosha ribonuclease III [Source:HGNC Symbol;Acc:HGNC:17904]	DROSHA	0.38	0.00166483	0.22	6.07	0.00596052	0.137106	0.00190396	0.131105
ENSG00000153037	protein_coding	signal recognition particle 19 [Source:HGNC Symbol;Acc:HGNC:11300]	SRP19	-0.48	4.55141e-05	-0.72	3.82	5.97049e-05	0.0112767	6.63001e-05	0.0621245
ENSG00000005700	protein_coding	inhibitor of Bruton tyrosine kinase [Source:HGNC Symbol;Acc:HGNC:17853]	IBTK	-0.33	0.00689484	-0.34	5.63	0.0127189	0.198697	0.00741964	0.204384
ENSG00000164414	protein_coding	solute carrier family 35 member A1 [Source:HGNC Symbol;Acc:HGNC:11021]	SLC35A1	-0.41	0.00049075	-0.52	4.57	0.00137226	0.0659738	0.000600833	0.0932228
ENSG00000055211	protein_coding	glycoprotein integral membrane 1 [Source:HGNC Symbol;Acc:HGNC:21074]	GINM1	-0.42	0.000464935	-0.27	5.17	0.00349003	0.10285	0.000571138	0.0931521
ENSG00000197343	protein_coding	zinc finger protein 655 [Source:HGNC Symbol;Acc:HGNC:30899]	ZNF655	-0.28	0.0200854	-0.58	5.88	0.0158271	0.220319	0.0209191	0.298145
ENSG00000106344	protein_coding	RNA binding motif protein 28 [Source:HGNC Symbol;Acc:HGNC:21863]	RBM28	0.43	0.000252143	0.29	5.32	0.000483671	0.0370549	0.000322351	0.0855806
ENSG00000106993	protein_coding	cell division cycle 37 like 1 [Source:HGNC Symbol;Acc:HGNC:17179]	CDC37L1	-0.46	9.75232e-05	-0.44	4.47	0.000390529	0.0328009	0.000133589	0.0742102
ENSG00000167081	protein_coding	PBX homeobox 3 [Source:HGNC Symbol;Acc:HGNC:8634]	PBX3	-0.33	0.00661737	-0.3	6	0.0147128	0.211693	0.0071316	0.20154
ENSG00000176978	protein_coding	dipeptidyl peptidase 7 [Source:HGNC Symbol;Acc:HGNC:14892]	DPP7	0.29	0.0187021	0.23	7.94	0.0347477	0.315004	0.0195141	0.294775
ENSG00000133678	protein_coding	transmembrane protein 254 [Source:HGNC Symbol;Acc:HGNC:25804]	TMEM254	-0.34	0.00452954	-0.3	5.81	0.021513	0.250525	0.00495252	0.176752
ENSG00000165678	protein_coding	growth hormone inducible transmembrane protein [Source:HGNC Symbol;Acc:HGNC:17281]	GHITM	-0.35	0.00333286	-0.23	6.89	0.0222424	0.250525	0.00369075	0.159326
ENSG00000107854	protein_coding	tankyrase 2 [Source:HGNC Symbol;Acc:HGNC:15677]	TNKS2	-0.34	0.00452954	-0.39	5.95	0.00531711	0.130511	0.00495252	0.176752
ENSG00000172987	protein_coding	heparanase 2 (inactive) [Source:HGNC Symbol;Acc:HGNC:18374]	HPSE2	-0.38	0.00151176	-1.14	4.01	0.000257153	0.0260021	0.00173731	0.128319
ENSG00000205213	protein_coding	leucine rich repeat containing G protein-coupled receptor 4 [Source:HGNC Symbol;Acc:HGNC:13299]	LGR4	-0.38	0.00174648	-0.45	5.3	0.00281142	0.095661	0.0019926	0.133178
ENSG00000197136	protein_coding	pecanex 3 [Source:HGNC Symbol;Acc:HGNC:18760]	PCNX3	0.36	0.00291266	0.24	6.56	0.0081957	0.15874	0.00324446	0.153663
ENSG00000173039	protein_coding	RELA proto-oncogene, NF-kB subunit [Source:HGNC Symbol;Acc:HGNC:9955]	RELA	0.4	0.000749177	0.22	7	0.00270227	0.0942919	0.000894354	0.106848
ENSG00000175334	protein_coding	BAF nuclear assembly factor 1 [Source:HGNC Symbol;Acc:HGNC:17397]	BANF1	0.36	0.00304716	0.26	6.1	0.00570799	0.133568	0.00338753	0.156148
ENSG00000151715	protein_coding	transmembrane protein 45B [Source:HGNC Symbol;Acc:HGNC:25194]	TMEM45B	0.31	0.0106886	1.08	5.11	0.00303642	0.0994296	0.0113337	0.238073
ENSG00000135424	protein_coding	integrin subunit alpha 7 [Source:HGNC Symbol;Acc:HGNC:6143]	ITGA7	-0.27	0.0247698	-0.58	5.86	0.0102999	0.176268	0.0256666	0.324808
ENSG00000076108	protein_coding	bromodomain adjacent to zinc finger domain 2A [Source:HGNC Symbol;Acc:HGNC:962]	BAZ2A	0.3	0.0124612	0.32	7.41	0.00626147	0.141258	0.013151	0.253106
ENSG00000196091	protein_coding	myosin binding protein C1 [Source:HGNC Symbol;Acc:HGNC:7549]	MYBPC1	-0.29	0.017401	-0.78	7.82	0.0188633	0.239317	0.0181911	0.285771
ENSG00000139505	protein_coding	myotubularin related protein 6 [Source:HGNC Symbol;Acc:HGNC:7453]	MTMR6	-0.4	0.000874322	-0.39	4.74	0.0042769	0.115883	0.00103462	0.112625
ENSG00000136156	protein_coding	integral membrane protein 2B [Source:HGNC Symbol;Acc:HGNC:6174]	ITM2B	-0.31	0.0115454	-0.31	8.74	0.020223	0.245705	0.0122129	0.244811
ENSG00000066654	protein_coding	THUMP domain containing 1 [Source:HGNC Symbol;Acc:HGNC:23807]	THUMPD1	-0.36	0.00318716	-0.34	6.58	0.00292909	0.0978712	0.00353623	0.158825
ENSG00000179593	protein_coding	arachidonate 15-lipoxygenase type B [Source:HGNC Symbol;Acc:HGNC:434]	ALOX15B	-0.27	0.0265237	-1.12	7.49	0.0372156	0.317632	0.0274407	0.333419
ENSG00000170222	protein_coding	ADP-ribose/CDP-alcohol diphosphatase, manganese dependent [Source:HGNC Symbol;Acc:HGNC:30925]	ADPRM	-0.46	9.16756e-05	-0.55	4.22	0.00028769	0.0274358	0.000126181	0.0735361
ENSG00000154803	protein_coding	folliculin [Source:HGNC Symbol;Acc:HGNC:27310]	FLCN	0.34	0.00493492	0.3	6.09	0.0167747	0.224778	0.0053775	0.182255
ENSG00000167862	protein_coding	mitochondrial ribosomal protein L58 [Source:HGNC Symbol;Acc:HGNC:5359]	MRPL58	0.41	0.000576221	0.38	4.69	0.000554671	0.0396752	0.000698604	0.0979029
ENSG00000167088	protein_coding	small nuclear ribonucleoprotein D1 polypeptide [Source:HGNC Symbol;Acc:HGNC:11158]	SNRPD1	0.45	0.000117192	0.35	4.99	0.000189412	0.0216376	0.000158297	0.0742102
ENSG00000099875	protein_coding	MAPK interacting serine/threonine kinase 2 [Source:HGNC Symbol;Acc:HGNC:7111]	MKNK2	0.27	0.0247698	0.27	8.03	0.0202126	0.245681	0.0256666	0.324808
ENSG00000125743	protein_coding	small nuclear ribonucleoprotein D2 polypeptide [Source:HGNC Symbol;Acc:HGNC:11159]	SNRPD2	0.35	0.00397665	0.24	7.02	0.0268278	0.273962	0.00437104	0.169061
ENSG00000101361	protein_coding	NOP56 ribonucleoprotein [Source:HGNC Symbol;Acc:HGNC:15911]	NOP56	0.31	0.00950699	0.28	6.87	0.0124028	0.195849	0.0101187	0.227021
ENSG00000089063	protein_coding	transmembrane protein 230 [Source:HGNC Symbol;Acc:HGNC:15876]	TMEM230	-0.35	0.00380614	-0.31	6.6	0.00622571	0.140757	0.00419123	0.166631
ENSG00000198900	protein_coding	DNA topoisomerase I [Source:HGNC Symbol;Acc:HGNC:11986]	TOP1	0.34	0.0047284	0.3	6.21	0.00185595	0.0766244	0.00516112	0.178984
ENSG00000101150	protein_coding	TPD52 like 2 [Source:HGNC Symbol;Acc:HGNC:12007]	TPD52L2	0.39	0.00112549	0.16	7.05	0.00623143	0.140832	0.00131349	0.117326
ENSG00000171621	protein_coding	splA/ryanodine receptor domain and SOCS box containing 1 [Source:HGNC Symbol;Acc:HGNC:30628]	SPSB1	0.33	0.00661737	0.53	4.99	0.00421252	0.114726	0.0071316	0.20154
ENSG00000183726	protein_coding	transmembrane protein 50A [Source:HGNC Symbol;Acc:HGNC:30590]	TMEM50A	-0.36	0.00291266	-0.22	6.61	0.00901053	0.163957	0.00324446	0.153663
ENSG00000162368	protein_coding	cytidine/uridine monophosphate kinase 1 [Source:HGNC Symbol;Acc:HGNC:18170]	CMPK1	-0.27	0.0247698	-0.33	7.28	0.0257955	0.268684	0.0256666	0.324808
ENSG00000153904	protein_coding	dimethylarginine dimethylaminohydrolase 1 [Source:HGNC Symbol;Acc:HGNC:2715]	DDAH1	-0.3	0.0144825	-0.44	6.4	0.00675013	0.146977	0.0152171	0.267844
ENSG00000143398	protein_coding	phosphatidylinositol-4-phosphate 5-kinase type 1 alpha [Source:HGNC Symbol;Acc:HGNC:8994]	PIP5K1A	0.42	0.000464935	0.19	6.12	0.00626484	0.141258	0.000571138	0.0931521
ENSG00000160688	protein_coding	flavin adenine dinucleotide synthetase 1 [Source:HGNC Symbol;Acc:HGNC:24671]	FLAD1	0.4	0.000920065	0.32	5.46	0.00120668	0.0629143	0.00108565	0.112785
ENSG00000115183	protein_coding	tetratricopeptide repeat, ankyrin repeat and coiled-coil containing 1 [Source:HGNC Symbol;Acc:HGNC:29364]	TANC1	0.33	0.00634975	0.55	6.24	0.000261671	0.0261972	0.00685348	0.198555
ENSG00000163328	protein_coding	G protein-coupled receptor 155 [Source:HGNC Symbol;Acc:HGNC:22951]	GPR155	-0.37	0.00221113	-0.39	4.44	0.0147956	0.212381	0.00249421	0.143261
ENSG00000178567	protein_coding	EPM2A interacting protein 1 [Source:HGNC Symbol;Acc:HGNC:19735]	EPM2AIP1	-0.33	0.00634975	-0.39	6.12	0.00802549	0.158121	0.00685348	0.198555
ENSG00000153395	protein_coding	lysophosphatidylcholine acyltransferase 1 [Source:HGNC Symbol;Acc:HGNC:25718]	LPCAT1	0.36	0.00304716	0.36	5.89	0.00101626	0.0563576	0.00338753	0.156148
ENSG00000181104	protein_coding	coagulation factor II thrombin receptor [Source:HGNC Symbol;Acc:HGNC:3537]	F2R	0.34	0.00537202	0.56	4.78	0.0195156	0.240781	0.00583461	0.18713
ENSG00000131504	protein_coding	diaphanous related formin 1 [Source:HGNC Symbol;Acc:HGNC:2876]	DIAPH1	0.3	0.0134391	0.28	6.54	0.0138075	0.207803	0.0141513	0.260402
ENSG00000055163	protein_coding	cytoplasmic FMR1 interacting protein 2 [Source:HGNC Symbol;Acc:HGNC:13760]	CYFIP2	0.33	0.0058429	0.36	5.48	0.00778672	0.155076	0.00632588	0.193259
ENSG00000169230	protein_coding	PRELI domain containing 1 [Source:HGNC Symbol;Acc:HGNC:30255]	PRELID1	0.36	0.00265943	0.35	4.78	0.00507633	0.128251	0.00297447	0.151539
ENSG00000145912	protein_coding	NHP2 ribonucleoprotein [Source:HGNC Symbol;Acc:HGNC:14377]	NHP2	0.42	0.000464935	0.41	4.67	0.000352854	0.0309601	0.000571138	0.0931521
ENSG00000137414	protein_coding	family with sequence similarity 8 member A1 [Source:HGNC Symbol;Acc:HGNC:16372]	FAM8A1	-0.36	0.00242604	-0.41	5.48	0.00509151	0.128306	0.00272484	0.147971
ENSG00000124571	protein_coding	exportin 5 [Source:HGNC Symbol;Acc:HGNC:17675]	XPO5	0.48	4.55141e-05	0.24	5.79	0.000781577	0.0482661	6.63001e-05	0.0621245
ENSG00000112697	protein_coding	transmembrane protein 30A [Source:HGNC Symbol;Acc:HGNC:16667]	TMEM30A	-0.33	0.00689484	-0.27	6.85	0.0131834	0.202423	0.00741964	0.204384
ENSG00000014123	protein_coding	UFM1 specific ligase 1 [Source:HGNC Symbol;Acc:HGNC:23039]	UFL1	-0.33	0.00689484	-0.33	5.3	0.00599648	0.137498	0.00741964	0.204384
ENSG00000118507	protein_coding	A-kinase anchoring protein 7 [Source:HGNC Symbol;Acc:HGNC:377]	AKAP7	-0.41	0.00049075	-0.55	4.16	0.026689	0.273162	0.000600833	0.0932228
ENSG00000272391	protein_coding	POM121 transmembrane nucleoporin C [Source:HGNC Symbol;Acc:HGNC:34005]	POM121C	0.42	0.000440363	0.25	5.3	0.00175247	0.0743161	0.000542794	0.0919824
ENSG00000135205	protein_coding	coiled-coil domain containing 146 [Source:HGNC Symbol;Acc:HGNC:29296]	CCDC146	-0.46	8.61529e-05	-0.53	3.85	0.000185965	0.0214909	0.000119156	0.072079
ENSG00000183779	protein_coding	zinc finger protein 703 [Source:HGNC Symbol;Acc:HGNC:25883]	ZNF703	0.37	0.00231636	0.36	5.72	0.00779433	0.155168	0.00260723	0.146044
ENSG00000104522	protein_coding	GDP-L-fucose synthase [Source:HGNC Symbol;Acc:HGNC:12390]	GFUS	0.32	0.00810939	0.43	6.7	0.0112912	0.184818	0.00867721	0.21465
ENSG00000212864	protein_coding	ring finger protein 208 [Source:HGNC Symbol;Acc:HGNC:25420]	RNF208	0.44	0.000212175	0.54	3.83	8.88671e-05	0.0142415	0.000274504	0.0830366
ENSG00000180628	protein_coding	polycomb group ring finger 5 [Source:HGNC Symbol;Acc:HGNC:28264]	PCGF5	-0.41	0.000576221	-0.35	4.91	0.00267987	0.0940408	0.000698604	0.0979029
ENSG00000197142	protein_coding	acyl-CoA synthetase long chain family member 5 [Source:HGNC Symbol;Acc:HGNC:16526]	ACSL5	0.26	0.0324258	0.66	5.58	0.00556921	0.133005	0.0334007	0.36235
ENSG00000149136	protein_coding	structure specific recognition protein 1 [Source:HGNC Symbol;Acc:HGNC:11327]	SSRP1	0.29	0.01678	0.26	6.83	0.0313406	0.298636	0.0175591	0.283389
ENSG00000162144	protein_coding	cytochrome b561 family member A3 [Source:HGNC Symbol;Acc:HGNC:23014]	CYB561A3	0.29	0.0193832	0.51	5.53	0.000795789	0.0487813	0.0202061	0.294775
ENSG00000133316	protein_coding	WD repeat domain 74 [Source:HGNC Symbol;Acc:HGNC:25529]	WDR74	0.5	1.42919e-05	0.32	4.72	8.76121e-05	0.0141468	2.30922e-05	0.0441411
ENSG00000173511	protein_coding	vascular endothelial growth factor B [Source:HGNC Symbol;Acc:HGNC:12681]	VEGFB	0.28	0.0223235	0.29	6.46	0.0162609	0.223598	0.0231891	0.310235
ENSG00000170515	protein_coding	proliferation-associated 2G4 [Source:HGNC Symbol;Acc:HGNC:8550]	PA2G4	0.34	0.00493492	0.22	6.25	0.00936689	0.168367	0.0053775	0.182255
ENSG00000183735	protein_coding	TANK binding kinase 1 [Source:HGNC Symbol;Acc:HGNC:11584]	TBK1	-0.45	0.000140457	-0.29	4.82	0.000734326	0.0465337	0.000187178	0.0771108
ENSG00000182957	protein_coding	spermatogenesis associated 13 [Source:HGNC Symbol;Acc:HGNC:23222]	SPATA13	-0.34	0.00433813	-0.41	6.28	0.0030288	0.0994296	0.00475147	0.173596
ENSG00000122026	protein_coding	ribosomal protein L21 [Source:HGNC Symbol;Acc:HGNC:10313]	RPL21	0.26	0.030347	0.24	8.36	0.0400523	0.329287	0.0313031	0.351897
ENSG00000100647	protein_coding	sushi domain containing 6 [Source:HGNC Symbol;Acc:HGNC:19956]	SUSD6	0.29	0.0161781	0.25	6.61	0.020071	0.244624	0.0169462	0.278866
ENSG00000215252	protein_coding	golgin A8 family member B [Source:HGNC Symbol;Acc:HGNC:31973]	GOLGA8B	-0.28	0.021555	-0.48	6.07	0.0236348	0.256381	0.0224101	0.306243
ENSG00000047346	protein_coding	family with sequence similarity 214 member A [Source:HGNC Symbol;Acc:HGNC:25609]	FAM214A	-0.36	0.00265943	-0.48	5.54	0.0065957	0.145082	0.00297447	0.151539
ENSG00000041357	protein_coding	proteasome 20S subunit alpha 4 [Source:HGNC Symbol;Acc:HGNC:9533]	PSMA4	-0.35	0.00364214	-0.27	6.84	0.0238613	0.257737	0.00401805	0.164537
ENSG00000129636	protein_coding	integrin alpha FG-GAP repeat containing 1 [Source:HGNC Symbol;Acc:HGNC:30697]	ITFG1	-0.38	0.00174648	-0.33	5.81	0.00575419	0.134302	0.0019926	0.133178
ENSG00000166848	protein_coding	TERF2 interacting protein [Source:HGNC Symbol;Acc:HGNC:19246]	TERF2IP	-0.37	0.00231636	-0.25	6.26	0.00449699	0.119927	0.00260723	0.146044
ENSG00000177302	protein_coding	DNA topoisomerase III alpha [Source:HGNC Symbol;Acc:HGNC:11992]	TOP3A	0.44	0.000200203	0.29	4.84	0.000803194	0.04908	0.00026007	0.0830366
ENSG00000072210	protein_coding	aldehyde dehydrogenase 3 family member A2 [Source:HGNC Symbol;Acc:HGNC:403]	ALDH3A2	-0.34	0.00537202	-0.25	7.43	0.0253866	0.266237	0.00583461	0.18713
ENSG00000124422	protein_coding	ubiquitin specific peptidase 22 [Source:HGNC Symbol;Acc:HGNC:12621]	USP22	0.3	0.0144825	0.3	7.58	0.0129182	0.200344	0.0152171	0.267844
ENSG00000173801	protein_coding	junction plakoglobin [Source:HGNC Symbol;Acc:HGNC:6207]	JUP	0.27	0.0247698	0.21	8.13	0.0461403	0.355486	0.0256666	0.324808
ENSG00000141568	protein_coding	forkhead box K2 [Source:HGNC Symbol;Acc:HGNC:6036]	FOXK2	0.43	0.000334338	0.2	5.81	0.00297527	0.0988438	0.000419451	0.0876121
ENSG00000141580	protein_coding	WD repeat domain 45B [Source:HGNC Symbol;Acc:HGNC:25072]	WDR45B	0.31	0.00950699	0.21	7.18	0.00556464	0.133005	0.0101187	0.227021
ENSG00000167766	protein_coding	zinc finger protein 83 [Source:HGNC Symbol;Acc:HGNC:13158]	ZNF83	-0.33	0.00689484	-0.45	7.23	0.00659641	0.145082	0.00741964	0.204384
ENSG00000147140	protein_coding	non-POU domain containing octamer binding [Source:HGNC Symbol;Acc:HGNC:7871]	NONO	0.33	0.00634975	0.22	8.21	0.0164337	0.224613	0.00685348	0.198555
ENSG00000273906	lncRNA	novel transcript, sense intronic to TBL1Y	AC011297.1	-0.47	7.13729e-05	-0.8	3.53	0.000215838	0.0234253	0.000100196	0.0684027
ENSG00000004487	protein_coding	lysine demethylase 1A [Source:HGNC Symbol;Acc:HGNC:29079]	KDM1A	0.34	0.0047284	0.21	6.92	0.00851636	0.15874	0.00516112	0.178984
ENSG00000117713	protein_coding	AT-rich interaction domain 1A [Source:HGNC Symbol;Acc:HGNC:11110]	ARID1A	0.3	0.0129421	0.27	7.3	0.0103488	0.176268	0.0136432	0.256989
ENSG00000184007	protein_coding	protein tyrosine phosphatase 4A2 [Source:HGNC Symbol;Acc:HGNC:9635]	PTP4A2	-0.4	0.000711221	-0.25	6.87	0.00332465	0.099975	0.000851603	0.104888
ENSG00000137955	protein_coding	Rab geranylgeranyltransferase subunit beta [Source:HGNC Symbol;Acc:HGNC:9796]	RABGGTB	-0.37	0.00192063	-0.37	5.86	0.00392399	0.110065	0.00218113	0.136073
ENSG00000065243	protein_coding	protein kinase N2 [Source:HGNC Symbol;Acc:HGNC:9406]	PKN2	-0.32	0.00748055	-0.44	5.33	0.00555726	0.133005	0.00802673	0.210182
ENSG00000197622	protein_coding	CDC42 small effector 1 [Source:HGNC Symbol;Acc:HGNC:17719]	CDC42SE1	0.3	0.0134391	0.21	7.59	0.0148467	0.21278	0.0141513	0.260402
ENSG00000143612	protein_coding	chromosome 1 open reading frame 43 [Source:HGNC Symbol;Acc:HGNC:29876]	C1orf43	0.28	0.0208092	0.24	7.66	0.0114211	0.18595	0.0216536	0.303099
ENSG00000117533	protein_coding	vesicle associated membrane protein 4 [Source:HGNC Symbol;Acc:HGNC:12645]	VAMP4	-0.43	0.000298898	-0.47	4.19	0.00220339	0.0838395	0.000377773	0.0876121
ENSG00000143748	protein_coding	nuclear VCP like [Source:HGNC Symbol;Acc:HGNC:8070]	NVL	0.38	0.00137146	0.48	4.89	2.60174e-05	0.00629959	0.00158396	0.12453
ENSG00000135749	protein_coding	pecanex 2 [Source:HGNC Symbol;Acc:HGNC:8736]	PCNX2	0.44	0.000188853	0.29	5.03	0.00210574	0.0823576	0.00024634	0.0830366
ENSG00000163811	protein_coding	WD repeat domain 43 [Source:HGNC Symbol;Acc:HGNC:28945]	WDR43	0.36	0.00265943	0.32	5.23	0.000794489	0.048753	0.00297447	0.151539
ENSG00000239305	protein_coding	ring finger protein 103 [Source:HGNC Symbol;Acc:HGNC:12859]	RNF103	-0.36	0.00254034	-0.35	5.43	0.00439594	0.118282	0.00284719	0.149848
ENSG00000115365	protein_coding	LanC like 1 [Source:HGNC Symbol;Acc:HGNC:6508]	LANCL1	-0.33	0.00718246	-0.34	5.98	0.0173557	0.229358	0.00771792	0.207204
ENSG00000181061	protein_coding	HIG1 hypoxia inducible domain family member 1A [Source:HGNC Symbol;Acc:HGNC:29527]	HIGD1A	-0.39	0.000967962	-0.51	4.69	0.0358306	0.316815	0.00113896	0.114062
ENSG00000083937	protein_coding	charged multivesicular body protein 2B [Source:HGNC Symbol;Acc:HGNC:24537]	CHMP2B	-0.39	0.00118293	-0.47	5.44	0.0024909	0.0901139	0.00137686	0.120068
ENSG00000206527	protein_coding	3-hydroxyacyl-CoA dehydratase 2 [Source:HGNC Symbol;Acc:HGNC:9640]	HACD2	-0.29	0.0155949	-0.53	6.23	0.00257561	0.0923174	0.0163519	0.275052
ENSG00000109452	protein_coding	inositol polyphosphate-4-phosphatase type II B [Source:HGNC Symbol;Acc:HGNC:6075]	INPP4B	-0.4	0.000920065	-0.69	4.04	0.000283866	0.0272224	0.00108565	0.112785
ENSG00000134352	protein_coding	interleukin 6 signal transducer [Source:HGNC Symbol;Acc:HGNC:6021]	IL6ST	-0.32	0.00810939	-0.39	6.71	0.0454534	0.351973	0.00867721	0.21465
ENSG00000152942	protein_coding	RAD17 checkpoint clamp loader component [Source:HGNC Symbol;Acc:HGNC:9807]	RAD17	-0.38	0.0013058	-0.37	4.64	0.0017639	0.0746807	0.00151199	0.123936
ENSG00000113163	protein_coding	ceramide transporter 1 [Source:HGNC Symbol;Acc:HGNC:2205]	CERT1	-0.36	0.00318716	-0.4	5.55	0.00175976	0.0745596	0.00353623	0.158825
ENSG00000132842	protein_coding	adaptor related protein complex 3 subunit beta 1 [Source:HGNC Symbol;Acc:HGNC:566]	AP3B1	-0.42	0.000394735	-0.32	5.38	0.00105363	0.0575089	0.000489935	0.089705
ENSG00000134970	protein_coding	transmembrane p24 trafficking protein 7 [Source:HGNC Symbol;Acc:HGNC:24253]	TMED7	-0.39	0.00107058	-0.81	5.25	0.00407102	0.112452	0.00125279	0.115799
ENSG00000113575	protein_coding	protein phosphatase 2 catalytic subunit alpha [Source:HGNC Symbol;Acc:HGNC:9299]	PPP2CA	-0.34	0.00452954	-0.28	6.39	0.00548878	0.132647	0.00495252	0.176752
ENSG00000113758	protein_coding	drebrin 1 [Source:HGNC Symbol;Acc:HGNC:2695]	DBN1	0.28	0.0200854	0.32	6.13	0.028036	0.281874	0.0209191	0.298145
ENSG00000161011	protein_coding	sequestosome 1 [Source:HGNC Symbol;Acc:HGNC:11280]	SQSTM1	0.27	0.0293503	0.34	7.56	0.00366874	0.105597	0.0302968	0.347284
ENSG00000124786	protein_coding	solute carrier family 35 member B3 [Source:HGNC Symbol;Acc:HGNC:21601]	SLC35B3	-0.4	0.000749177	-0.45	4.4	0.00128008	0.0635917	0.000894354	0.106848
ENSG00000057663	protein_coding	autophagy related 5 [Source:HGNC Symbol;Acc:HGNC:589]	ATG5	-0.38	0.00166483	-0.32	5.07	0.0140584	0.209317	0.00190396	0.131105
ENSG00000081087	protein_coding	osteoclastogenesis associated transmembrane protein 1 [Source:HGNC Symbol;Acc:HGNC:21652]	OSTM1	-0.48	4.26275e-05	-0.32	4.31	0.00372932	0.106607	6.244e-05	0.0621245
ENSG00000111897	protein_coding	serine incorporator 1 [Source:HGNC Symbol;Acc:HGNC:13464]	SERINC1	-0.3	0.0139524	-0.25	7.46	0.018287	0.235152	0.0146758	0.264553
ENSG00000028839	protein_coding	TATA-box binding protein like 1 [Source:HGNC Symbol;Acc:HGNC:11589]	TBPL1	-0.41	0.000546334	-0.6	4.39	0.000542439	0.0390053	0.000664505	0.0971112
ENSG00000122545	protein_coding	septin 7 [Source:HGNC Symbol;Acc:HGNC:1717]	SEPTIN7	-0.3	0.0124612	-0.25	6.66	0.022707	0.250525	0.013151	0.253106
ENSG00000132434	protein_coding	LanC like 2 [Source:HGNC Symbol;Acc:HGNC:6509]	LANCL2	0.42	0.000464935	0.22	5.17	0.00374381	0.10669	0.000571138	0.0931521
ENSG00000104643	protein_coding	myotubularin related protein 9 [Source:HGNC Symbol;Acc:HGNC:14596]	MTMR9	-0.47	6.69921e-05	-0.42	4.26	0.000203127	0.0224687	9.45264e-05	0.0671796
ENSG00000135048	protein_coding	cell migration inducing hyaluronidase 2 [Source:HGNC Symbol;Acc:HGNC:11869]	CEMIP2	0.3	0.0150298	0.39	5.55	0.0056193	0.133005	0.0157757	0.272654
ENSG00000237949	lncRNA	long intergenic non-protein coding RNA 844 [Source:HGNC Symbol;Acc:HGNC:45031]	LINC00844	-0.47	6.69921e-05	-1.57	3.47	0.00156718	0.0705629	9.45264e-05	0.0671796
ENSG00000122376	protein_coding	shieldin complex subunit 2 [Source:HGNC Symbol;Acc:HGNC:28773]	SHLD2	-0.4	0.000830648	-0.42	4.95	0.000675847	0.0443248	0.000985781	0.111631
ENSG00000173915	protein_coding	ATP synthase membrane subunit DAPIT [Source:HGNC Symbol;Acc:HGNC:30889]	ATP5MD	-0.33	0.00689484	-0.39	5.49	0.0192515	0.239317	0.00741964	0.204384
ENSG00000108061	protein_coding	SHOC2 leucine rich repeat scaffold protein [Source:HGNC Symbol;Acc:HGNC:15454]	SHOC2	-0.35	0.00397665	-0.33	4.96	0.00558096	0.133005	0.00437104	0.169061
ENSG00000182272	protein_coding	beta-1,4-N-acetyl-galactosaminyltransferase 4 [Source:HGNC Symbol;Acc:HGNC:26315]	B4GALNT4	0.32	0.00748055	0.94	4.99	0.00295466	0.0983866	0.00802673	0.210182
ENSG00000236287	protein_coding	zinc finger BED-type containing 5 [Source:HGNC Symbol;Acc:HGNC:30803]	ZBED5	-0.38	0.00144007	-0.43	5.51	0.00251704	0.0909464	0.00165903	0.125645
ENSG00000111321	protein_coding	lymphotoxin beta receptor [Source:HGNC Symbol;Acc:HGNC:6718]	LTBR	0.32	0.0084408	0.24	7.52	0.0104342	0.176605	0.00901952	0.218683
ENSG00000010292	protein_coding	non-SMC condensin I complex subunit D2 [Source:HGNC Symbol;Acc:HGNC:24305]	NCAPD2	0.34	0.00493492	0.31	5.53	0.0107133	0.178596	0.0053775	0.182255
ENSG00000058272	protein_coding	protein phosphatase 1 regulatory subunit 12A [Source:HGNC Symbol;Acc:HGNC:7618]	PPP1R12A	-0.3	0.0129421	-0.35	6.4	0.0229626	0.251706	0.0136432	0.256989
ENSG00000110987	protein_coding	BAF chromatin remodeling complex subunit BCL7A [Source:HGNC Symbol;Acc:HGNC:1004]	BCL7A	0.43	0.000334338	0.37	4.63	0.000348169	0.0307345	0.000419451	0.0876121
ENSG00000139793	protein_coding	muscleblind like splicing regulator 2 [Source:HGNC Symbol;Acc:HGNC:16746]	MBNL2	-0.3	0.0129421	-0.43	5.05	0.0158122	0.220194	0.0136432	0.256989
ENSG00000012983	protein_coding	mitogen-activated protein kinase kinase kinase kinase 5 [Source:HGNC Symbol;Acc:HGNC:6867]	MAP4K5	-0.32	0.00810939	-0.3	5.34	0.018649	0.238015	0.00867721	0.21465
ENSG00000139990	protein_coding	DDB1 and CUL4 associated factor 5 [Source:HGNC Symbol;Acc:HGNC:20224]	DCAF5	0.38	0.00174648	0.18	6.76	0.0275687	0.278734	0.0019926	0.133178
ENSG00000198794	protein_coding	secretory carrier membrane protein 5 [Source:HGNC Symbol;Acc:HGNC:30386]	SCAMP5	0.36	0.00254034	0.45	4.67	0.00127526	0.0635917	0.00284719	0.149848
ENSG00000086666	protein_coding	zinc finger AN1-type containing 6 [Source:HGNC Symbol;Acc:HGNC:30164]	ZFAND6	-0.41	0.000640498	-0.31	5.54	0.00350389	0.103086	0.000771646	0.101866
ENSG00000179958	protein_coding	dCTP pyrophosphatase 1 [Source:HGNC Symbol;Acc:HGNC:28777]	DCTPP1	0.38	0.00144007	0.29	4.8	0.0185401	0.23704	0.00165903	0.125645
ENSG00000102996	protein_coding	matrix metallopeptidase 15 [Source:HGNC Symbol;Acc:HGNC:7161]	MMP15	0.34	0.00537202	0.48	4.7	0.00658579	0.145082	0.00583461	0.18713
ENSG00000141098	protein_coding	glucose-fructose oxidoreductase domain containing 2 [Source:HGNC Symbol;Acc:HGNC:28159]	GFOD2	0.33	0.00718246	0.39	5.18	0.00199852	0.0796368	0.00771792	0.207204
ENSG00000108561	protein_coding	complement C1q binding protein [Source:HGNC Symbol;Acc:HGNC:1243]	C1QBP	0.25	0.0406621	0.28	6.4	0.0101283	0.175043	0.0416981	0.392257
ENSG00000167842	protein_coding	MIS12 kinetochore complex component [Source:HGNC Symbol;Acc:HGNC:24967]	MIS12	-0.43	0.000298898	-0.41	4.44	0.000656554	0.0433527	0.000377773	0.0876121
ENSG00000136451	protein_coding	vascular endothelial zinc finger 1 [Source:HGNC Symbol;Acc:HGNC:12949]	VEZF1	-0.33	0.00609169	-0.2	5.98	0.013759	0.207466	0.006585	0.195699
ENSG00000108654	protein_coding	DEAD-box helicase 5 [Source:HGNC Symbol;Acc:HGNC:2746]	DDX5	-0.34	0.00514938	-0.19	10.08	0.0117883	0.189658	0.00560192	0.183989
ENSG00000189159	protein_coding	Jupiter microtubule associated homolog 1 [Source:HGNC Symbol;Acc:HGNC:14569]	JPT1	0.33	0.00634975	0.52	5.5	0.000575871	0.0404255	0.00685348	0.198555
ENSG00000133275	protein_coding	casein kinase 1 gamma 2 [Source:HGNC Symbol;Acc:HGNC:2455]	CSNK1G2	0.29	0.017401	0.23	6.21	0.0318483	0.300326	0.0181911	0.285771
ENSG00000141858	protein_coding	sterile alpha motif domain containing 1 [Source:HGNC Symbol;Acc:HGNC:17958]	SAMD1	0.36	0.00291266	0.32	5.07	0.00505358	0.128069	0.00324446	0.153663
ENSG00000141867	protein_coding	bromodomain containing 4 [Source:HGNC Symbol;Acc:HGNC:13575]	BRD4	0.32	0.00913925	0.25	6.73	0.0130622	0.201289	0.00973993	0.224291
ENSG00000099337	protein_coding	potassium two pore domain channel subfamily K member 6 [Source:HGNC Symbol;Acc:HGNC:6281]	KCNK6	-0.29	0.0155949	-0.41	4.63	0.0091616	0.165824	0.0163519	0.275052
ENSG00000108107	protein_coding	ribosomal protein L28 [Source:HGNC Symbol;Acc:HGNC:10330]	RPL28	0.26	0.0357665	0.25	9.52	0.0455339	0.352334	0.0367684	0.37564
ENSG00000188559	protein_coding	Ral GTPase activating protein catalytic subunit alpha 2 [Source:HGNC Symbol;Acc:HGNC:16207]	RALGAPA2	0.32	0.00810939	0.44	7.42	0.0129519	0.200653	0.00867721	0.21465
ENSG00000124214	protein_coding	staufen double-stranded RNA binding protein 1 [Source:HGNC Symbol;Acc:HGNC:11370]	STAU1	0.36	0.00318716	0.18	6.99	0.0104265	0.176576	0.00353623	0.158825
ENSG00000070010	protein_coding	ubiquitin recognition factor in ER associated degradation 1 [Source:HGNC Symbol;Acc:HGNC:12520]	UFD1	0.41	0.000640498	0.21	5.98	0.0182097	0.234506	0.000771646	0.101866
ENSG00000100418	protein_coding	desumoylating isopeptidase 1 [Source:HGNC Symbol;Acc:HGNC:24577]	DESI1	0.41	0.000576221	0.3	5.87	0.000363755	0.0315941	0.000698604	0.0979029
ENSG00000131828	protein_coding	pyruvate dehydrogenase E1 subunit alpha 1 [Source:HGNC Symbol;Acc:HGNC:8806]	PDHA1	0.42	0.000373578	0.25	6.1	0.000509084	0.0375225	0.000465316	0.0885917
ENSG00000198695	protein_coding	mitochondrially encoded NADH:ubiquinone oxidoreductase core subunit 6 [Source:HGNC Symbol;Acc:HGNC:7462]	MT-ND6	-0.26	0.0346224	-0.36	10.39	0.0387964	0.324408	0.0356155	0.370724
ENSG00000160087	protein_coding	ubiquitin conjugating enzyme E2 J2 [Source:HGNC Symbol;Acc:HGNC:19268]	UBE2J2	0.35	0.00348445	0.23	5.78	0.00685013	0.147492	0.00385129	0.162155
ENSG00000169504	protein_coding	chloride intracellular channel 4 [Source:HGNC Symbol;Acc:HGNC:13518]	CLIC4	-0.33	0.0058429	-0.38	6.59	0.0301983	0.292642	0.00632588	0.193259
ENSG00000134684	protein_coding	tyrosyl-tRNA synthetase 1 [Source:HGNC Symbol;Acc:HGNC:12840]	YARS1	0.32	0.0084408	0.23	6.22	0.0133617	0.204174	0.00901952	0.218683
ENSG00000163875	protein_coding	MYST/Esa1 associated factor 6 [Source:HGNC Symbol;Acc:HGNC:25674]	MEAF6	-0.29	0.017401	-0.43	6.79	0.00790034	0.156375	0.0181911	0.285771
ENSG00000162623	protein_coding	tRNA-yW synthesizing protein 3 homolog [Source:HGNC Symbol;Acc:HGNC:24757]	TYW3	-0.42	0.000394735	-0.31	4.81	0.00083727	0.0501292	0.000489935	0.089705
ENSG00000117133	protein_coding	ribosome production factor 1 homolog [Source:HGNC Symbol;Acc:HGNC:30350]	RPF1	-0.41	0.000576221	-0.37	4.7	0.00164712	0.0728454	0.000698604	0.0979029
ENSG00000117500	protein_coding	transmembrane p24 trafficking protein 5 [Source:HGNC Symbol;Acc:HGNC:24251]	TMED5	-0.35	0.00364214	-0.48	5.3	0.0064867	0.144219	0.00401805	0.164537
ENSG00000162688	protein_coding	amylo-alpha-1, 6-glucosidase, 4-alpha-glucanotransferase [Source:HGNC Symbol;Acc:HGNC:321]	AGL	-0.37	0.00221113	-0.41	4.87	0.00594316	0.136965	0.00249421	0.143261
ENSG00000143575	protein_coding	HCLS1 associated protein X-1 [Source:HGNC Symbol;Acc:HGNC:16915]	HAX1	0.28	0.0231151	0.26	6.39	0.00720337	0.151149	0.0239912	0.315056
ENSG00000117592	protein_coding	peroxiredoxin 6 [Source:HGNC Symbol;Acc:HGNC:16753]	PRDX6	0.27	0.0293503	0.21	8.29	0.0225305	0.250525	0.0302968	0.347284
ENSG00000057252	protein_coding	sterol O-acyltransferase 1 [Source:HGNC Symbol;Acc:HGNC:11177]	SOAT1	-0.27	0.0293503	-0.4	6.53	0.00507028	0.128251	0.0302968	0.347284
ENSG00000143862	protein_coding	ADP ribosylation factor like GTPase 8A [Source:HGNC Symbol;Acc:HGNC:25192]	ARL8A	0.33	0.00689484	0.28	5.72	0.00404128	0.11227	0.00741964	0.204384
ENSG00000119801	protein_coding	yippee like 5 [Source:HGNC Symbol;Acc:HGNC:18329]	YPEL5	-0.36	0.00304716	-0.25	6.63	0.0147062	0.211693	0.00338753	0.156148
ENSG00000138036	protein_coding	dynein cytoplasmic 2 light intermediate chain 1 [Source:HGNC Symbol;Acc:HGNC:24595]	DYNC2LI1	-0.46	9.16756e-05	-0.4	4.38	0.000186618	0.0214909	0.000126181	0.0735361
ENSG00000169764	protein_coding	UDP-glucose pyrophosphorylase 2 [Source:HGNC Symbol;Acc:HGNC:12527]	UGP2	-0.37	0.00231636	-0.3	5.99	0.00513598	0.128765	0.00260723	0.146044
ENSG00000187605	protein_coding	tet methylcytosine dioxygenase 3 [Source:HGNC Symbol;Acc:HGNC:28313]	TET3	0.31	0.0106886	0.4	5.45	0.00712102	0.150145	0.0113337	0.238073
ENSG00000144029	protein_coding	mitochondrial ribosomal protein S5 [Source:HGNC Symbol;Acc:HGNC:14498]	MRPS5	0.43	0.000298898	0.21	5.89	0.00102409	0.0566957	0.000377773	0.0876121
ENSG00000077232	protein_coding	DnaJ heat shock protein family (Hsp40) member C10 [Source:HGNC Symbol;Acc:HGNC:24637]	DNAJC10	-0.24	0.0475489	-0.4	7.24	0.0268345	0.273963	0.0486237	0.403268
ENSG00000013441	protein_coding	CDC like kinase 1 [Source:HGNC Symbol;Acc:HGNC:2068]	CLK1	-0.3	0.0134391	-0.29	7.56	0.0195785	0.241106	0.0141513	0.260402
ENSG00000144445	protein_coding	KAT8 regulatory NSL complex subunit 1 like [Source:HGNC Symbol;Acc:HGNC:26310]	KANSL1L	-0.4	0.000920065	-0.36	4.71	0.0044245	0.118775	0.00108565	0.112785
ENSG00000198612	protein_coding	COP9 signalosome subunit 8 [Source:HGNC Symbol;Acc:HGNC:24335]	COPS8	-0.37	0.00192063	-0.2	5.45	0.0211518	0.249891	0.00218113	0.136073
ENSG00000134108	protein_coding	ADP ribosylation factor like GTPase 8B [Source:HGNC Symbol;Acc:HGNC:25564]	ARL8B	-0.34	0.00493492	-0.37	5.99	0.00507402	0.128251	0.0053775	0.182255
ENSG00000163932	protein_coding	protein kinase C delta [Source:HGNC Symbol;Acc:HGNC:9399]	PRKCD	0.28	0.0223235	0.29	7.12	0.031017	0.296671	0.0231891	0.310235
ENSG00000082996	protein_coding	ring finger protein 13 [Source:HGNC Symbol;Acc:HGNC:10057]	RNF13	-0.32	0.0084408	-0.34	5.71	0.0117402	0.189326	0.00901952	0.218683
ENSG00000163872	protein_coding	YEATS domain containing 2 [Source:HGNC Symbol;Acc:HGNC:25489]	YEATS2	0.32	0.00913925	0.35	5.65	0.00393368	0.110252	0.00973993	0.224291
ENSG00000004468	protein_coding	CD38 molecule [Source:HGNC Symbol;Acc:HGNC:1667]	CD38	-0.32	0.0084408	-0.93	6.29	0.0392829	0.326785	0.00901952	0.218683
ENSG00000163624	protein_coding	CDP-diacylglycerol synthase 1 [Source:HGNC Symbol;Acc:HGNC:1800]	CDS1	-0.37	0.00192063	-0.46	4.8	0.00096648	0.0542694	0.00218113	0.136073
ENSG00000145349	protein_coding	calcium/calmodulin dependent protein kinase II delta [Source:HGNC Symbol;Acc:HGNC:1462]	CAMK2D	-0.28	0.0200854	-0.36	5.55	0.0126914	0.19852	0.0209191	0.298145
ENSG00000138735	protein_coding	phosphodiesterase 5A [Source:HGNC Symbol;Acc:HGNC:8784]	PDE5A	-0.31	0.0102813	-0.51	6.04	0.0187047	0.238516	0.0109153	0.232554
ENSG00000164120	protein_coding	15-hydroxyprostaglandin dehydrogenase [Source:HGNC Symbol;Acc:HGNC:5154]	HPGD	-0.37	0.00231636	-0.86	4.27	0.0268296	0.273962	0.00260723	0.146044
ENSG00000113391	protein_coding	family with sequence similarity 172 member A [Source:HGNC Symbol;Acc:HGNC:25365]	FAM172A	-0.37	0.00192063	-0.38	4.53	0.00213131	0.0827976	0.00218113	0.136073
ENSG00000113328	protein_coding	cyclin G1 [Source:HGNC Symbol;Acc:HGNC:1592]	CCNG1	-0.31	0.0102813	-0.42	6.61	0.0176526	0.231181	0.0109153	0.232554
ENSG00000145919	protein_coding	biorientation of chromosomes in cell division 1 [Source:HGNC Symbol;Acc:HGNC:25114]	BOD1	0.38	0.00174648	0.25	5.6	0.00297859	0.0988438	0.0019926	0.133178
ENSG00000112242	protein_coding	E2F transcription factor 3 [Source:HGNC Symbol;Acc:HGNC:3115]	E2F3	0.43	0.000334338	0.43	3.91	0.000450212	0.0355483	0.000419451	0.0876121
ENSG00000204394	protein_coding	valyl-tRNA synthetase 1 [Source:HGNC Symbol;Acc:HGNC:12651]	VARS1	0.29	0.01678	0.32	6.14	0.0235192	0.255783	0.0175591	0.283389
ENSG00000204385	protein_coding	solute carrier family 44 member 4 [Source:HGNC Symbol;Acc:HGNC:13941]	SLC44A4	0.25	0.0446873	0.41	9.11	0.0309482	0.296357	0.0457471	0.394326
ENSG00000112234	protein_coding	F-box and leucine rich repeat protein 4 [Source:HGNC Symbol;Acc:HGNC:13601]	FBXL4	-0.39	0.001243	-0.41	4.61	0.000788756	0.0485548	0.00144299	0.122482
ENSG00000055208	protein_coding	TGF-beta activated kinase 1 (MAP3K7) binding protein 2 [Source:HGNC Symbol;Acc:HGNC:17075]	TAB2	-0.32	0.00878397	-0.26	6.41	0.0128752	0.199885	0.00937364	0.221866
ENSG00000136295	protein_coding	tweety family member 3 [Source:HGNC Symbol;Acc:HGNC:22222]	TTYH3	0.32	0.00778942	0.43	6.71	0.00342701	0.101826	0.00834639	0.213407
ENSG00000164654	protein_coding	meiosis regulator for oocyte development [Source:HGNC Symbol;Acc:HGNC:21905]	MIOS	-0.34	0.00493492	-0.42	5.99	0.00270916	0.0944041	0.0053775	0.182255
ENSG00000106031	protein_coding	homeobox A13 [Source:HGNC Symbol;Acc:HGNC:5102]	HOXA13	-0.32	0.00778942	-0.41	5.83	0.0381818	0.320976	0.00834639	0.213407
ENSG00000146701	protein_coding	malate dehydrogenase 2 [Source:HGNC Symbol;Acc:HGNC:6971]	MDH2	0.29	0.0193832	0.24	7.75	0.0144164	0.210289	0.0202061	0.294775
ENSG00000104613	protein_coding	integrator complex subunit 10 [Source:HGNC Symbol;Acc:HGNC:25548]	INTS10	0.27	0.0265237	0.34	6.57	0.00432403	0.116755	0.0274407	0.333419
ENSG00000168300	protein_coding	protein-L-isoaspartate (D-aspartate) O-methyltransferase domain containing 1 [Source:HGNC Symbol;Acc:HGNC:30483]	PCMTD1	-0.33	0.00718246	-0.35	6.21	0.00503495	0.127736	0.00771792	0.207204
ENSG00000215114	protein_coding	UBX domain protein 2B [Source:HGNC Symbol;Acc:HGNC:27035]	UBXN2B	-0.39	0.00107058	-0.37	4.83	0.00209741	0.0822744	0.00125279	0.115799
ENSG00000137575	protein_coding	syndecan binding protein [Source:HGNC Symbol;Acc:HGNC:10662]	SDCBP	-0.31	0.00950699	-0.32	6.4	0.014514	0.210933	0.0101187	0.227021
ENSG00000155096	protein_coding	antizyme inhibitor 1 [Source:HGNC Symbol;Acc:HGNC:16432]	AZIN1	-0.33	0.00661737	-0.35	6.66	0.0074649	0.152606	0.0071316	0.20154
ENSG00000182307	protein_coding	chromosome 8 open reading frame 33 [Source:HGNC Symbol;Acc:HGNC:26104]	C8orf33	0.37	0.00231636	0.24	6.02	0.00327892	0.0994296	0.00260723	0.146044
ENSG00000099219	protein_coding	endoplasmic reticulum metallopeptidase 1 [Source:HGNC Symbol;Acc:HGNC:23703]	ERMP1	-0.38	0.00151176	-0.32	5.08	0.00323045	0.0994296	0.00173731	0.128319
ENSG00000165283	protein_coding	stomatin like 2 [Source:HGNC Symbol;Acc:HGNC:14559]	STOML2	0.33	0.00689484	0.39	6.44	0.00140356	0.0666792	0.00741964	0.204384
ENSG00000130713	protein_coding	exosome component 2 [Source:HGNC Symbol;Acc:HGNC:17097]	EXOSC2	0.42	0.00041698	0.25	5.04	0.00246128	0.0894876	0.000515744	0.0906116
ENSG00000165689	protein_coding	endosome associated trafficking regulator 1 [Source:HGNC Symbol;Acc:HGNC:10667]	ENTR1	0.36	0.00242604	0.29	5.61	0.00308062	0.0994296	0.00272484	0.147971
ENSG00000065809	protein_coding	family with sequence similarity 107 member B [Source:HGNC Symbol;Acc:HGNC:23726]	FAM107B	-0.37	0.00221113	-0.41	5.77	0.000588608	0.0410564	0.00249421	0.143261
ENSG00000148481	protein_coding	MINDY lysine 48 deubiquitinase 3 [Source:HGNC Symbol;Acc:HGNC:23578]	MINDY3	-0.4	0.000874322	-0.43	4.97	0.000771216	0.0478804	0.00103462	0.112625
ENSG00000181915	protein_coding	2-aminoethanethiol dioxygenase [Source:HGNC Symbol;Acc:HGNC:23506]	ADO	-0.38	0.00144007	-0.36	4.61	0.00222399	0.0841749	0.00165903	0.125645
ENSG00000149573	protein_coding	myelin protein zero like 2 [Source:HGNC Symbol;Acc:HGNC:3496]	MPZL2	-0.3	0.0129421	-0.5	6.12	0.0163632	0.224345	0.0136432	0.256989
ENSG00000111711	protein_coding	golgi transport 1B [Source:HGNC Symbol;Acc:HGNC:20175]	GOLT1B	-0.38	0.00151176	-0.59	4.49	0.0080421	0.158121	0.00173731	0.128319
ENSG00000123427	protein_coding	EEF1A lysine methyltransferase 3 [Source:HGNC Symbol;Acc:HGNC:24936]	EEF1AKMT3	-0.39	0.001243	-0.31	4.37	0.00281964	0.0958007	0.00144299	0.122482
ENSG00000132952	protein_coding	ubiquitin specific peptidase like 1 [Source:HGNC Symbol;Acc:HGNC:20294]	USPL1	-0.35	0.00333286	-0.31	4.93	0.00835459	0.15874	0.00369075	0.159326
ENSG00000136147	protein_coding	PHD finger protein 11 [Source:HGNC Symbol;Acc:HGNC:17024]	PHF11	-0.38	0.00144007	-0.36	5.01	0.00760198	0.153143	0.00165903	0.125645
ENSG00000165795	protein_coding	NDRG family member 2 [Source:HGNC Symbol;Acc:HGNC:14460]	NDRG2	-0.3	0.0150298	-0.42	7.28	0.00410307	0.112705	0.0157757	0.272654
ENSG00000129472	protein_coding	RAB2B, member RAS oncogene family [Source:HGNC Symbol;Acc:HGNC:20246]	RAB2B	-0.34	0.00514938	-0.32	5.41	0.00292131	0.0978361	0.00560192	0.183989
ENSG00000171262	protein_coding	family with sequence similarity 98 member B [Source:HGNC Symbol;Acc:HGNC:26773]	FAM98B	-0.35	0.00333286	-0.49	4.52	0.00657145	0.145077	0.00369075	0.159326
ENSG00000140299	protein_coding	BCL2 interacting protein 2 [Source:HGNC Symbol;Acc:HGNC:1083]	BNIP2	-0.32	0.00810939	-0.32	5.64	0.0147969	0.212381	0.00867721	0.21465
ENSG00000171490	protein_coding	ribosomal L1 domain containing 1 [Source:HGNC Symbol;Acc:HGNC:24534]	RSL1D1	0.31	0.0111099	0.23	6.94	0.0151977	0.215004	0.0117661	0.241529
ENSG00000178573	protein_coding	MAF bZIP transcription factor [Source:HGNC Symbol;Acc:HGNC:6776]	MAF	-0.26	0.0324258	-0.53	6.23	0.0113405	0.18514	0.0334007	0.36235
ENSG00000011295	protein_coding	tetratricopeptide repeat domain 19 [Source:HGNC Symbol;Acc:HGNC:26006]	TTC19	-0.35	0.00380614	-0.31	6.15	0.00221364	0.084036	0.00419123	0.166631
ENSG00000073584	protein_coding	SWI/SNF related, matrix associated, actin dependent regulator of chromatin, subfamily e, member 1 [Source:HGNC Symbol;Acc:HGNC:11109]	SMARCE1	-0.31	0.00988756	-0.3	5.74	0.0131385	0.202037	0.0105104	0.230399
ENSG00000108946	protein_coding	protein kinase cAMP-dependent type I regulatory subunit alpha [Source:HGNC Symbol;Acc:HGNC:9388]	PRKAR1A	-0.32	0.00778942	-0.24	7.09	0.0186938	0.238429	0.00834639	0.213407
ENSG00000141543	protein_coding	eukaryotic translation initiation factor 4A3 [Source:HGNC Symbol;Acc:HGNC:18683]	EIF4A3	0.32	0.00748055	0.22	6.19	0.014791	0.212381	0.00802673	0.210182
ENSG00000228300	protein_coding	family with sequence similarity 174 member C [Source:HGNC Symbol;Acc:HGNC:26073]	FAM174C	0.32	0.00810939	0.34	5.29	0.0118185	0.189766	0.00867721	0.21465
ENSG00000104980	protein_coding	translocase of inner mitochondrial membrane 44 [Source:HGNC Symbol;Acc:HGNC:17316]	TIMM44	0.35	0.00380614	0.25	5.42	0.0112786	0.184768	0.00419123	0.166631
ENSG00000130811	protein_coding	eukaryotic translation initiation factor 3 subunit G [Source:HGNC Symbol;Acc:HGNC:3274]	EIF3G	0.32	0.00778942	0.21	7.31	0.0146705	0.211628	0.00834639	0.213407
ENSG00000167491	protein_coding	GATA zinc finger domain containing 2A [Source:HGNC Symbol;Acc:HGNC:29989]	GATAD2A	0.3	0.0139524	0.26	5.75	0.0167822	0.224792	0.0146758	0.264553
ENSG00000125863	protein_coding	McKusick-Kaufman syndrome [Source:HGNC Symbol;Acc:HGNC:7108]	MKKS	-0.4	0.000675019	-0.23	5.42	0.012992	0.200882	0.000810725	0.102495
ENSG00000100216	protein_coding	translocase of outer mitochondrial membrane 22 [Source:HGNC Symbol;Acc:HGNC:18002]	TOMM22	0.34	0.0047284	0.23	5.85	0.00892759	0.163059	0.00516112	0.178984
ENSG00000128272	protein_coding	activating transcription factor 4 [Source:HGNC Symbol;Acc:HGNC:786]	ATF4	0.32	0.00878397	0.21	8.57	0.0133296	0.203836	0.00937364	0.221866
ENSG00000102054	protein_coding	RB binding protein 7, chromatin remodeling factor [Source:HGNC Symbol;Acc:HGNC:9890]	RBBP7	-0.36	0.00304716	-0.21	7.18	0.0103633	0.176268	0.00338753	0.156148
ENSG00000126767	protein_coding	ETS transcription factor ELK1 [Source:HGNC Symbol;Acc:HGNC:3321]	ELK1	0.45	0.00012452	0.24	5.3	0.00141023	0.0668997	0.000167431	0.0748749
ENSG00000102409	protein_coding	brain expressed X-linked 4 [Source:HGNC Symbol;Acc:HGNC:25475]	BEX4	-0.36	0.00304716	-0.27	6.13	0.00951649	0.169921	0.00338753	0.156148
ENSG00000005893	protein_coding	lysosomal associated membrane protein 2 [Source:HGNC Symbol;Acc:HGNC:6501]	LAMP2	-0.29	0.0161781	-0.25	7.42	0.0484741	0.364892	0.0169462	0.278866
ENSG00000169446	protein_coding	membrane magnesium transporter 1 [Source:HGNC Symbol;Acc:HGNC:28100]	MMGT1	-0.39	0.0010181	-0.43	4.33	0.00301312	0.0994296	0.00119464	0.114062
ENSG00000147400	protein_coding	centrin 2 [Source:HGNC Symbol;Acc:HGNC:1867]	CETN2	-0.35	0.00364214	-0.28	5.63	0.008532	0.15874	0.00401805	0.164537
ENSG00000053372	protein_coding	MRT4 homolog, ribosome maturation factor [Source:HGNC Symbol;Acc:HGNC:18477]	MRTO4	0.38	0.00158664	0.31	5.29	0.00235709	0.0868331	0.00181891	0.130318
ENSG00000189266	protein_coding	proline rich nuclear receptor coactivator 2 [Source:HGNC Symbol;Acc:HGNC:23158]	PNRC2	-0.33	0.00661737	-0.32	5.91	0.00643321	0.143469	0.0071316	0.20154
ENSG00000123091	protein_coding	ring finger protein 11 [Source:HGNC Symbol;Acc:HGNC:10056]	RNF11	-0.33	0.0058429	-0.31	6.02	0.0116636	0.188579	0.00632588	0.193259
ENSG00000058799	protein_coding	Yip1 domain family member 1 [Source:HGNC Symbol;Acc:HGNC:25231]	YIPF1	-0.34	0.00537202	-0.36	6.35	0.00394446	0.110424	0.00583461	0.18713
ENSG00000143418	protein_coding	ceramide synthase 2 [Source:HGNC Symbol;Acc:HGNC:14076]	CERS2	0.29	0.0193832	0.29	6.36	0.00461451	0.121644	0.0202061	0.294775
ENSG00000116580	protein_coding	gon-4 like [Source:HGNC Symbol;Acc:HGNC:25973]	GON4L	0.3	0.0150298	0.26	5.81	0.0346356	0.314576	0.0157757	0.272654
ENSG00000157181	protein_coding	odr-4 GPCR localization factor homolog [Source:HGNC Symbol;Acc:HGNC:24299]	ODR4	-0.4	0.000749177	-0.38	5.31	0.0011858	0.0622015	0.000894354	0.106848
ENSG00000117139	protein_coding	lysine demethylase 5B [Source:HGNC Symbol;Acc:HGNC:18039]	KDM5B	0.28	0.0223235	0.26	6.49	0.0051774	0.129264	0.0231891	0.310235
ENSG00000170385	protein_coding	solute carrier family 30 member 1 [Source:HGNC Symbol;Acc:HGNC:11012]	SLC30A1	-0.4	0.000749177	-0.51	4.21	0.00173043	0.0739635	0.000894354	0.106848
ENSG00000171863	protein_coding	ribosomal protein S7 [Source:HGNC Symbol;Acc:HGNC:10440]	RPS7	0.27	0.0293503	0.32	9.1	0.0284524	0.283953	0.0302968	0.347284
ENSG00000151693	protein_coding	ArfGAP with SH3 domain, ankyrin repeat and PH domain 2 [Source:HGNC Symbol;Acc:HGNC:2721]	ASAP2	0.4	0.000711221	0.59	3.7	9.29064e-05	0.0145405	0.000851603	0.104888
ENSG00000168958	protein_coding	mitochondrial fission factor [Source:HGNC Symbol;Acc:HGNC:24858]	MFF	-0.35	0.00333286	-0.19	6.02	0.0126123	0.197921	0.00369075	0.159326
ENSG00000008300	protein_coding	cadherin EGF LAG seven-pass G-type receptor 3 [Source:HGNC Symbol;Acc:HGNC:3230]	CELSR3	0.32	0.00878397	1.45	3.51	8.74385e-06	0.00308276	0.00937364	0.221866
ENSG00000259956	protein_coding	RNA binding motif protein 15B [Source:HGNC Symbol;Acc:HGNC:24303]	RBM15B	0.3	0.0134391	0.27	6.3	0.0261579	0.270858	0.0141513	0.260402
ENSG00000145088	protein_coding	ELL associated factor 2 [Source:HGNC Symbol;Acc:HGNC:23115]	EAF2	-0.4	0.000675019	-0.64	3.99	0.0074838	0.15262	0.000810725	0.102495
ENSG00000109184	protein_coding	defective in cullin neddylation 1 domain containing 4 [Source:HGNC Symbol;Acc:HGNC:28998]	DCUN1D4	-0.37	0.0021102	-0.43	5.04	0.00532696	0.130528	0.00238562	0.141094
ENSG00000033178	protein_coding	ubiquitin like modifier activating enzyme 6 [Source:HGNC Symbol;Acc:HGNC:25581]	UBA6	-0.31	0.00988756	-0.42	5.23	0.00974202	0.171735	0.0105104	0.230399
ENSG00000138757	protein_coding	G3BP stress granule assembly factor 2 [Source:HGNC Symbol;Acc:HGNC:30291]	G3BP2	-0.28	0.0231151	-0.27	7.3	0.0237927	0.257548	0.0239912	0.315056
ENSG00000138764	protein_coding	cyclin G2 [Source:HGNC Symbol;Acc:HGNC:1593]	CCNG2	-0.27	0.0256341	-0.4	6.95	0.0229304	0.251542	0.026541	0.330735
ENSG00000118785	protein_coding	secreted phosphoprotein 1 [Source:HGNC Symbol;Acc:HGNC:11255]	SPP1	0.3	0.0150298	1.88	5.37	0.000130632	0.0172179	0.0157757	0.272654
ENSG00000164172	protein_coding	molybdenum cofactor synthesis 2 [Source:HGNC Symbol;Acc:HGNC:7193]	MOCS2	-0.4	0.000874322	-0.27	5.18	0.00227322	0.0853161	0.00103462	0.112625
ENSG00000184058	protein_coding	T-box transcription factor 1 [Source:HGNC Symbol;Acc:HGNC:11592]	TBX1	0.47	6.69921e-05	0.96	4.92	0.000819195	0.0496625	9.45264e-05	0.0671796
ENSG00000198961	protein_coding	praja ring finger ubiquitin ligase 2 [Source:HGNC Symbol;Acc:HGNC:17481]	PJA2	-0.28	0.021555	-0.29	6.93	0.0364397	0.316815	0.0224101	0.306243
ENSG00000145779	protein_coding	TNF alpha induced protein 8 [Source:HGNC Symbol;Acc:HGNC:17260]	TNFAIP8	-0.33	0.00634975	-0.46	4.55	0.0134482	0.204622	0.00685348	0.198555
ENSG00000182700	protein_coding	IgA inducing protein [Source:HGNC Symbol;Acc:HGNC:33847]	IGIP	-0.43	0.000282498	-0.42	4.35	0.00056048	0.0398781	0.000358394	0.0876121
ENSG00000161021	protein_coding	mastermind like transcriptional coactivator 1 [Source:HGNC Symbol;Acc:HGNC:13632]	MAML1	0.39	0.0010181	0.18	6.29	0.0212394	0.250264	0.00119464	0.114062
ENSG00000204463	protein_coding	BAG cochaperone 6 [Source:HGNC Symbol;Acc:HGNC:13919]	BAG6	0.27	0.0274392	0.2	7.99	0.0289252	0.286718	0.0283662	0.338299
ENSG00000146143	protein_coding	DNA primase subunit 2 [Source:HGNC Symbol;Acc:HGNC:9370]	PRIM2	-0.27	0.0283813	-0.93	5.75	0.0107549	0.179063	0.029318	0.343143
ENSG00000168216	protein_coding	LMBR1 domain containing 1 [Source:HGNC Symbol;Acc:HGNC:23038]	LMBRD1	-0.41	0.00049075	-0.46	5.18	0.00197638	0.079382	0.000600833	0.0932228
ENSG00000196586	protein_coding	myosin VI [Source:HGNC Symbol;Acc:HGNC:7605]	MYO6	0.26	0.0369418	0.53	7.34	0.0356319	0.316815	0.0379525	0.380544
ENSG00000047932	protein_coding	golgi associated PDZ and coiled-coil motif containing [Source:HGNC Symbol;Acc:HGNC:17643]	GOPC	-0.37	0.0021102	-0.42	5.05	0.00319853	0.0994296	0.00238562	0.141094
ENSG00000111907	protein_coding	TPD52 like 1 [Source:HGNC Symbol;Acc:HGNC:12006]	TPD52L1	-0.4	0.000874322	-0.27	5.54	0.0126028	0.197826	0.00103462	0.112625
ENSG00000093144	protein_coding	ethylmalonyl-CoA decarboxylase 1 [Source:HGNC Symbol;Acc:HGNC:21489]	ECHDC1	-0.35	0.00348445	-0.33	5.17	0.0359696	0.316815	0.00385129	0.162155
ENSG00000112406	protein_coding	hdc homolog, cell cycle regulator [Source:HGNC Symbol;Acc:HGNC:21041]	HECA	-0.4	0.000830648	-0.4	4.69	0.00127975	0.0635917	0.000985781	0.111631
ENSG00000004766	protein_coding	VPS50 subunit of EARP/GARPII complex [Source:HGNC Symbol;Acc:HGNC:25956]	VPS50	-0.38	0.00166483	-0.39	4.43	0.00196123	0.0792294	0.00190396	0.131105
ENSG00000104723	protein_coding	tumor suppressor candidate 3 [Source:HGNC Symbol;Acc:HGNC:30242]	TUSC3	-0.29	0.0193832	-0.31	6.48	0.0275069	0.278373	0.0202061	0.294775
ENSG00000083168	protein_coding	lysine acetyltransferase 6A [Source:HGNC Symbol;Acc:HGNC:13013]	KAT6A	0.29	0.017401	0.25	5.86	0.0257877	0.268684	0.0181911	0.285771
ENSG00000104388	protein_coding	RAB2A, member RAS oncogene family [Source:HGNC Symbol;Acc:HGNC:9763]	RAB2A	-0.3	0.0144825	-0.26	6.67	0.0246561	0.261276	0.0152171	0.267844
ENSG00000176623	protein_coding	regulator of microtubule dynamics 1 [Source:HGNC Symbol;Acc:HGNC:24285]	RMDN1	-0.37	0.00231636	-0.21	5.21	0.00981373	0.171867	0.00260723	0.146044
ENSG00000104412	protein_coding	ER membrane protein complex subunit 2 [Source:HGNC Symbol;Acc:HGNC:28963]	EMC2	-0.35	0.00348445	-0.35	4.86	0.00434295	0.117073	0.00385129	0.162155
ENSG00000015171	protein_coding	zinc finger MYND-type containing 11 [Source:HGNC Symbol;Acc:HGNC:16966]	ZMYND11	-0.31	0.00988756	-0.23	6.65	0.0160419	0.221822	0.0105104	0.230399
ENSG00000120616	protein_coding	enhancer of polycomb homolog 1 [Source:HGNC Symbol;Acc:HGNC:19876]	EPC1	-0.37	0.00231636	-0.27	5.36	0.00464252	0.121983	0.00260723	0.146044
ENSG00000148634	protein_coding	HECT and RLD domain containing E3 ubiquitin protein ligase 4 [Source:HGNC Symbol;Acc:HGNC:24521]	HERC4	-0.36	0.00278348	-0.3	5.4	0.00557659	0.133005	0.00310683	0.153536
ENSG00000185009	protein_coding	adaptor related protein complex 3 subunit mu 1 [Source:HGNC Symbol;Acc:HGNC:569]	AP3M1	-0.4	0.000920065	-0.38	5.85	0.000751122	0.047136	0.00108565	0.112785
ENSG00000122367	protein_coding	LIM domain binding 3 [Source:HGNC Symbol;Acc:HGNC:15710]	LDB3	-0.29	0.017401	-0.73	5.28	0.0191839	0.239317	0.0181911	0.285771
ENSG00000107789	protein_coding	multiple inositol-polyphosphate phosphatase 1 [Source:HGNC Symbol;Acc:HGNC:7102]	MINPP1	-0.38	0.00144007	-0.46	4.14	0.00258998	0.0924903	0.00165903	0.125645
ENSG00000149532	protein_coding	cleavage and polyadenylation specific factor 7 [Source:HGNC Symbol;Acc:HGNC:30098]	CPSF7	0.32	0.00748055	0.2	7.38	0.0101865	0.175663	0.00802673	0.210182
ENSG00000133895	protein_coding	menin 1 [Source:HGNC Symbol;Acc:HGNC:7010]	MEN1	0.31	0.0115454	0.25	5.92	0.0119789	0.190913	0.0122129	0.244811
ENSG00000175550	protein_coding	DR1 associated protein 1 [Source:HGNC Symbol;Acc:HGNC:3019]	DRAP1	0.35	0.00397665	0.24	5.9	0.0134111	0.204392	0.00437104	0.169061
ENSG00000110719	protein_coding	T cell immune regulator 1, ATPase H+ transporting V0 subunit a3 [Source:HGNC Symbol;Acc:HGNC:11647]	TCIRG1	-0.25	0.041969	-0.27	6.83	0.035918	0.316815	0.0430131	0.394326
ENSG00000151366	protein_coding	NADH:ubiquinone oxidoreductase subunit C2 [Source:HGNC Symbol;Acc:HGNC:7706]	NDUFC2	-0.35	0.00364214	-0.41	4.73	0.006084	0.138672	0.00401805	0.164537
ENSG00000184384	protein_coding	mastermind like transcriptional coactivator 2 [Source:HGNC Symbol;Acc:HGNC:16259]	MAML2	-0.35	0.00348445	-0.51	4.48	0.00254373	0.0915129	0.00385129	0.162155
ENSG00000188486	protein_coding	H2A.X variant histone [Source:HGNC Symbol;Acc:HGNC:4739]	H2AX	0.3	0.0150298	0.45	4.99	0.00189079	0.0775009	0.0157757	0.272654
ENSG00000152944	protein_coding	mediator complex subunit 21 [Source:HGNC Symbol;Acc:HGNC:11473]	MED21	-0.37	0.00192063	-0.42	4.13	0.00652177	0.144593	0.00218113	0.136073
ENSG00000087502	protein_coding	ERGIC and golgi 2 [Source:HGNC Symbol;Acc:HGNC:30208]	ERGIC2	-0.33	0.00634975	-0.34	5.04	0.0110476	0.182557	0.00685348	0.198555
ENSG00000139168	protein_coding	zinc finger CCHC-type and RNA binding motif containing 1 [Source:HGNC Symbol;Acc:HGNC:29620]	ZCRB1	-0.36	0.00278348	-0.21	5.6	0.00939697	0.168719	0.00310683	0.153536
ENSG00000139579	protein_coding	nucleic acid binding protein 2 [Source:HGNC Symbol;Acc:HGNC:28412]	NABP2	0.4	0.000920065	0.34	4.74	0.000414731	0.033885	0.00108565	0.112785
ENSG00000186908	protein_coding	zinc finger DHHC-type palmitoyltransferase 17 [Source:HGNC Symbol;Acc:HGNC:18412]	ZDHHC17	-0.34	0.00514938	-0.42	5.21	0.00644761	0.143653	0.00560192	0.183989
ENSG00000247077	protein_coding	PGAM family member 5, mitochondrial serine/threonine protein phosphatase [Source:HGNC Symbol;Acc:HGNC:28763]	PGAM5	0.42	0.000394735	0.37	4.87	0.000339423	0.0302842	0.000489935	0.089705
ENSG00000256223	protein_coding	zinc finger protein 10 [Source:HGNC Symbol;Acc:HGNC:12879]	ZNF10	-0.43	0.000316164	-0.58	4.79	0.000418864	0.0341123	0.000398111	0.0876121
ENSG00000120686	protein_coding	ubiquitin fold modifier 1 [Source:HGNC Symbol;Acc:HGNC:20597]	UFM1	-0.36	0.00278348	-0.35	6.2	0.00359702	0.104899	0.00310683	0.153536
ENSG00000198176	protein_coding	transcription factor Dp-1 [Source:HGNC Symbol;Acc:HGNC:11749]	TFDP1	0.32	0.00810939	0.25	6.15	0.00644446	0.143637	0.00867721	0.21465
ENSG00000092201	protein_coding	SPT16 homolog, facilitates chromatin remodeling subunit [Source:HGNC Symbol;Acc:HGNC:11465]	SUPT16H	0.37	0.00201342	0.17	6.78	0.0201896	0.245606	0.00228131	0.139233
ENSG00000087301	protein_coding	thioredoxin domain containing 16 [Source:HGNC Symbol;Acc:HGNC:19965]	TXNDC16	-0.3	0.0129421	-0.41	5.86	0.0140046	0.209109	0.0136432	0.256989
ENSG00000053770	protein_coding	adaptor related protein complex 5 subunit mu 1 [Source:HGNC Symbol;Acc:HGNC:20192]	AP5M1	-0.41	0.000576221	-0.38	4.79	0.00117941	0.061922	0.000698604	0.0979029
ENSG00000013523	protein_coding	angel homolog 1 [Source:HGNC Symbol;Acc:HGNC:19961]	ANGEL1	0.37	0.0018317	0.24	5.29	0.00560427	0.133005	0.00208494	0.135743
ENSG00000187446	protein_coding	calcineurin like EF-hand protein 1 [Source:HGNC Symbol;Acc:HGNC:17433]	CHP1	-0.29	0.0180415	-0.23	6.24	0.0118919	0.190125	0.0188426	0.290094
ENSG00000174197	protein_coding	MAX dimerization protein MGA [Source:HGNC Symbol;Acc:HGNC:14010]	MGA	0.35	0.00333286	0.25	5.69	0.00426788	0.115728	0.00369075	0.159326
ENSG00000131653	protein_coding	TNF receptor associated factor 7 [Source:HGNC Symbol;Acc:HGNC:20456]	TRAF7	0.28	0.021555	0.28	6.2	0.0222565	0.250525	0.0224101	0.306243
ENSG00000277258	protein_coding	polycomb group ring finger 2 [Source:HGNC Symbol;Acc:HGNC:12929]	PCGF2	0.28	0.021555	0.28	5.82	0.0130385	0.201217	0.0224101	0.306243
ENSG00000062725	protein_coding	amyloid beta precursor protein binding protein 2 [Source:HGNC Symbol;Acc:HGNC:622]	APPBP2	-0.34	0.00514938	-0.31	5.55	0.00621606	0.140703	0.00560192	0.183989
ENSG00000108604	protein_coding	SWI/SNF related, matrix associated, actin dependent regulator of chromatin, subfamily d, member 2 [Source:HGNC Symbol;Acc:HGNC:11107]	SMARCD2	0.3	0.0124612	0.19	7.18	0.0224353	0.250525	0.013151	0.253106
ENSG00000125445	protein_coding	mitochondrial ribosomal protein S7 [Source:HGNC Symbol;Acc:HGNC:14499]	MRPS7	0.32	0.00778942	0.24	5.75	0.0076557	0.153624	0.00834639	0.213407
ENSG00000101751	protein_coding	DNA polymerase iota [Source:HGNC Symbol;Acc:HGNC:9182]	POLI	-0.33	0.00609169	-0.31	5.34	0.0316535	0.300041	0.006585	0.195699
ENSG00000123144	protein_coding	telomerase RNA component interacting RNase [Source:HGNC Symbol;Acc:HGNC:28424]	TRIR	0.29	0.0180415	0.25	7.13	0.0220567	0.250525	0.0188426	0.290094
ENSG00000125753	protein_coding	vasodilator stimulated phosphoprotein [Source:HGNC Symbol;Acc:HGNC:12652]	VASP	0.33	0.0056031	0.26	6.84	0.0165307	0.224613	0.00607584	0.191273
ENSG00000125827	protein_coding	thioredoxin related transmembrane protein 4 [Source:HGNC Symbol;Acc:HGNC:25237]	TMX4	-0.3	0.0134391	-0.22	6.23	0.0174894	0.230241	0.0141513	0.260402
ENSG00000101213	protein_coding	protein tyrosine kinase 6 [Source:HGNC Symbol;Acc:HGNC:9617]	PTK6	0.39	0.0010181	0.83	3.82	0.0111498	0.183328	0.00119464	0.114062
ENSG00000154734	protein_coding	ADAM metallopeptidase with thrombospondin type 1 motif 1 [Source:HGNC Symbol;Acc:HGNC:217]	ADAMTS1	-0.25	0.039389	-0.62	6.66	0.00692159	0.148087	0.0404167	0.387838
ENSG00000183844	protein_coding	FAM3 metabolism regulating signaling molecule B [Source:HGNC Symbol;Acc:HGNC:1253]	FAM3B	-0.34	0.0047284	-1.13	6.29	0.00432514	0.116755	0.00516112	0.178984
ENSG00000160190	protein_coding	solute carrier family 37 member 1 [Source:HGNC Symbol;Acc:HGNC:11024]	SLC37A1	0.26	0.0346224	0.51	6.72	0.00452341	0.120155	0.0356155	0.370724
ENSG00000215193	protein_coding	peroxisomal biogenesis factor 26 [Source:HGNC Symbol;Acc:HGNC:22965]	PEX26	0.42	0.00041698	0.22	5.69	0.00312422	0.0994296	0.000515744	0.0906116
ENSG00000102317	protein_coding	RNA binding motif protein 3 [Source:HGNC Symbol;Acc:HGNC:9900]	RBM3	0.3	0.0150298	0.27	7.67	0.00383692	0.108616	0.0157757	0.272654
ENSG00000086758	protein_coding	HECT, UBA and WWE domain containing E3 ubiquitin protein ligase 1 [Source:HGNC Symbol;Acc:HGNC:30892]	HUWE1	0.28	0.0208092	0.2	8.05	0.0214872	0.250525	0.0216536	0.303099
ENSG00000162378	protein_coding	zyg-11 family member B, cell cycle regulator [Source:HGNC Symbol;Acc:HGNC:25820]	ZYG11B	-0.36	0.00304716	-0.34	4.91	0.0116108	0.188249	0.00338753	0.156148
ENSG00000162607	protein_coding	ubiquitin specific peptidase 1 [Source:HGNC Symbol;Acc:HGNC:12607]	USP1	-0.31	0.0111099	-0.34	4.84	0.0204632	0.247008	0.0117661	0.241529
ENSG00000143436	protein_coding	mitochondrial ribosomal protein L9 [Source:HGNC Symbol;Acc:HGNC:14277]	MRPL9	0.4	0.000874322	0.29	4.8	0.000516382	0.0378331	0.00103462	0.112625
ENSG00000160767	protein_coding	family with sequence similarity 189 member B [Source:HGNC Symbol;Acc:HGNC:1233]	FAM189B	0.36	0.00318716	0.35	5.31	0.000957144	0.0539534	0.00353623	0.158825
ENSG00000116668	protein_coding	SWT1 RNA endoribonuclease homolog [Source:HGNC Symbol;Acc:HGNC:16785]	SWT1	-0.51	1.07286e-05	-0.47	3.44	4.59769e-05	0.00952628	1.78181e-05	0.0370215
ENSG00000143353	protein_coding	lysophospholipase like 1 [Source:HGNC Symbol;Acc:HGNC:20440]	LYPLAL1	-0.36	0.00291266	-0.59	4.63	0.00572066	0.133703	0.00324446	0.153663
ENSG00000143742	protein_coding	signal recognition particle 9 [Source:HGNC Symbol;Acc:HGNC:11304]	SRP9	-0.36	0.00318716	-0.61	6.06	0.0148566	0.21287	0.00353623	0.158825
ENSG00000162976	protein_coding	solute carrier family 66 member 3 [Source:HGNC Symbol;Acc:HGNC:28503]	SLC66A3	-0.39	0.00112549	-0.33	4.58	0.0223209	0.250525	0.00131349	0.117326
ENSG00000115484	protein_coding	chaperonin containing TCP1 subunit 4 [Source:HGNC Symbol;Acc:HGNC:1617]	CCT4	0.32	0.00810939	0.19	6.82	0.0117624	0.18944	0.00867721	0.21465
ENSG00000143977	protein_coding	small nuclear ribonucleoprotein polypeptide G [Source:HGNC Symbol;Acc:HGNC:11163]	SNRPG	0.36	0.00278348	0.41	4.16	0.00133442	0.0648517	0.00310683	0.153536
ENSG00000061676	protein_coding	NCK associated protein 1 [Source:HGNC Symbol;Acc:HGNC:7666]	NCKAP1	-0.32	0.00778942	-0.36	6.83	0.0119877	0.190913	0.00834639	0.213407
ENSG00000138381	protein_coding	asparagine synthetase domain containing 1 [Source:HGNC Symbol;Acc:HGNC:24910]	ASNSD1	-0.36	0.00242604	-0.29	5.12	0.00668938	0.146019	0.00272484	0.147971
ENSG00000144468	protein_coding	rhomboid domain containing 1 [Source:HGNC Symbol;Acc:HGNC:23081]	RHBDD1	-0.39	0.00118293	-0.21	5.14	0.00719663	0.151082	0.00137686	0.120068
ENSG00000175928	protein_coding	leucine rich repeat neuronal 1 [Source:HGNC Symbol;Acc:HGNC:20980]	LRRN1	0.24	0.0460998	1.06	4.93	0.00166813	0.0733484	0.0471672	0.397399
ENSG00000170248	protein_coding	programmed cell death 6 interacting protein [Source:HGNC Symbol;Acc:HGNC:8766]	PDCD6IP	-0.35	0.00380614	-0.23	6.94	0.0102727	0.176268	0.00419123	0.166631
ENSG00000179152	protein_coding	T cell activation inhibitor, mitochondrial [Source:HGNC Symbol;Acc:HGNC:25241]	TCAIM	-0.43	0.000316164	-0.42	4.54	0.000238967	0.0248025	0.000398111	0.0876121
ENSG00000163378	protein_coding	EGF domain specific O-linked N-acetylglucosamine transferase [Source:HGNC Symbol;Acc:HGNC:28526]	EOGT	-0.31	0.0106886	-0.38	4.86	0.0138823	0.208175	0.0113337	0.238073
ENSG00000163320	protein_coding	CGG triplet repeat binding protein 1 [Source:HGNC Symbol;Acc:HGNC:1888]	CGGBP1	-0.31	0.0115454	-0.34	6.11	0.0140998	0.209422	0.0122129	0.244811
ENSG00000169762	protein_coding	transmembrane anterior posterior transformation 1 [Source:HGNC Symbol;Acc:HGNC:26887]	TAPT1	-0.38	0.00137146	-0.31	4.45	0.00331523	0.0998741	0.00158396	0.12453
ENSG00000053900	protein_coding	anaphase promoting complex subunit 4 [Source:HGNC Symbol;Acc:HGNC:19990]	ANAPC4	-0.36	0.00318716	-0.3	5.32	0.010863	0.18044	0.00353623	0.158825
ENSG00000078140	protein_coding	ubiquitin conjugating enzyme E2 K [Source:HGNC Symbol;Acc:HGNC:4914]	UBE2K	-0.31	0.00988756	-0.26	5.89	0.011813	0.189728	0.0105104	0.230399
ENSG00000164066	protein_coding	inturned planar cell polarity protein [Source:HGNC Symbol;Acc:HGNC:29239]	INTU	-0.33	0.00661737	-0.31	4.77	0.0304068	0.293512	0.0071316	0.20154
ENSG00000151729	protein_coding	solute carrier family 25 member 4 [Source:HGNC Symbol;Acc:HGNC:10990]	SLC25A4	-0.33	0.00634975	-0.21	6.22	0.0265265	0.272864	0.00685348	0.198555
ENSG00000085231	protein_coding	adenylate kinase 6 [Source:HGNC Symbol;Acc:HGNC:49151]	AK6	-0.42	0.000464935	-0.62	3.72	0.00107387	0.0582747	0.000571138	0.0931521
ENSG00000152939	protein_coding	MARVEL domain containing 2 [Source:HGNC Symbol;Acc:HGNC:26401]	MARVELD2	0.37	0.0021102	0.53	4.49	0.000411047	0.0336313	0.00238562	0.141094
ENSG00000171617	protein_coding	ectodermal-neural cortex 1 [Source:HGNC Symbol;Acc:HGNC:3345]	ENC1	0.26	0.0335091	0.37	6.48	0.0168885	0.225489	0.0344931	0.366954
ENSG00000164209	protein_coding	solute carrier family 25 member 46 [Source:HGNC Symbol;Acc:HGNC:25198]	SLC25A46	-0.38	0.00137146	-0.5	4.9	0.00586489	0.136185	0.00158396	0.12453
ENSG00000183111	protein_coding	Rho guanine nucleotide exchange factor 37 [Source:HGNC Symbol;Acc:HGNC:34430]	ARHGEF37	-0.28	0.0223235	-0.51	6.43	0.012482	0.196566	0.0231891	0.310235
ENSG00000038274	protein_coding	methionine adenosyltransferase 2B [Source:HGNC Symbol;Acc:HGNC:6905]	MAT2B	-0.33	0.00609169	-0.27	5.62	0.0293752	0.287452	0.006585	0.195699
ENSG00000146083	protein_coding	ring finger protein 44 [Source:HGNC Symbol;Acc:HGNC:19180]	RNF44	0.28	0.0208092	0.25	6.46	0.0243726	0.260104	0.0216536	0.303099
ENSG00000165671	protein_coding	nuclear receptor binding SET domain protein 1 [Source:HGNC Symbol;Acc:HGNC:14234]	NSD1	0.35	0.00333286	0.25	6.33	0.013826	0.207915	0.00369075	0.159326
ENSG00000197451	protein_coding	heterogeneous nuclear ribonucleoprotein A/B [Source:HGNC Symbol;Acc:HGNC:5034]	HNRNPAB	0.26	0.0357665	0.25	6.69	0.0341981	0.31221	0.0367684	0.37564
ENSG00000204789	processed_pseudogene	zinc finger protein 204, pseudogene [Source:HGNC Symbol;Acc:HGNC:12995]	ZNF204P	-0.35	0.00397665	-0.69	3.79	0.00721139	0.151149	0.00437104	0.169061
ENSG00000197062	protein_coding	zinc finger and SCAN domain containing 26 [Source:HGNC Symbol;Acc:HGNC:12978]	ZSCAN26	-0.46	0.000103713	-0.23	4.51	0.0037391	0.10669	0.000141397	0.0742102
ENSG00000124596	protein_coding	O-acyl-ADP-ribose deacylase 1 [Source:HGNC Symbol;Acc:HGNC:21257]	OARD1	-0.37	0.00192063	-0.24	5.07	0.00546952	0.132244	0.00218113	0.136073
ENSG00000008256	protein_coding	cytohesin 3 [Source:HGNC Symbol;Acc:HGNC:9504]	CYTH3	0.27	0.0247698	0.42	5.48	0.00696626	0.148247	0.0256666	0.324808
ENSG00000157224	protein_coding	claudin 12 [Source:HGNC Symbol;Acc:HGNC:2034]	CLDN12	-0.31	0.00950699	-0.39	5.37	0.0237443	0.257174	0.0101187	0.227021
ENSG00000008282	protein_coding	synaptophysin like 1 [Source:HGNC Symbol;Acc:HGNC:11507]	SYPL1	-0.31	0.0102813	-0.37	6.43	0.0127094	0.198641	0.0109153	0.232554
ENSG00000164597	protein_coding	component of oligomeric golgi complex 5 [Source:HGNC Symbol;Acc:HGNC:14857]	COG5	-0.35	0.00333286	-0.34	5.93	0.00264851	0.0937177	0.00369075	0.159326
ENSG00000214194	protein_coding	small integral membrane protein 30 [Source:HGNC Symbol;Acc:HGNC:48953]	SMIM30	-0.39	0.00118293	-0.38	4.28	0.00212212	0.0826524	0.00137686	0.120068
ENSG00000146963	protein_coding	LUC7 like 2, pre-mRNA splicing factor [Source:HGNC Symbol;Acc:HGNC:21608]	LUC7L2	-0.31	0.0102813	-0.33	5.96	0.0290912	0.286718	0.0109153	0.232554
ENSG00000104756	protein_coding	potassium channel tetramerization domain containing 9 [Source:HGNC Symbol;Acc:HGNC:22401]	KCTD9	-0.33	0.00609169	-0.39	4.51	0.00870567	0.160433	0.006585	0.195699
ENSG00000047249	protein_coding	ATPase H+ transporting V1 subunit H [Source:HGNC Symbol;Acc:HGNC:18303]	ATP6V1H	-0.31	0.00950699	-0.2	5.66	0.0168012	0.224942	0.0101187	0.227021
ENSG00000187735	protein_coding	transcription elongation factor A1 [Source:HGNC Symbol;Acc:HGNC:11612]	TCEA1	-0.37	0.0021102	-0.41	4.98	0.00377392	0.107145	0.00238562	0.141094
ENSG00000171033	protein_coding	cAMP-dependent protein kinase inhibitor alpha [Source:HGNC Symbol;Acc:HGNC:9017]	PKIA	-0.4	0.000874322	-0.64	4.02	0.00366468	0.105537	0.00103462	0.112625
ENSG00000104361	protein_coding	NIPA like domain containing 2 [Source:HGNC Symbol;Acc:HGNC:25854]	NIPAL2	-0.31	0.0111099	-0.25	6.3	0.0160985	0.222182	0.0117661	0.241529
ENSG00000147684	protein_coding	NADH:ubiquinone oxidoreductase subunit B9 [Source:HGNC Symbol;Acc:HGNC:7704]	NDUFB9	0.26	0.0346224	0.23	6.36	0.0241042	0.259229	0.0356155	0.370724
ENSG00000131773	protein_coding	KH RNA binding domain containing, signal transduction associated 3 [Source:HGNC Symbol;Acc:HGNC:18117]	KHDRBS3	0.34	0.00514938	1.07	3.96	1.77597e-06	0.00107532	0.00560192	0.183989
ENSG00000104529	protein_coding	eukaryotic translation elongation factor 1 delta [Source:HGNC Symbol;Acc:HGNC:3211]	EEF1D	0.29	0.0161781	0.24	6.74	0.0392571	0.326664	0.0169462	0.278866
ENSG00000106809	protein_coding	osteoglycin [Source:HGNC Symbol;Acc:HGNC:8126]	OGN	-0.35	0.00415391	-0.7	5.09	0.0243966	0.260217	0.00455772	0.171364
ENSG00000196358	protein_coding	netrin G2 [Source:HGNC Symbol;Acc:HGNC:14288]	NTNG2	-0.32	0.00913925	-0.87	4.98	0.00763983	0.153411	0.00973993	0.224291
ENSG00000166295	protein_coding	anaphase promoting complex subunit 16 [Source:HGNC Symbol;Acc:HGNC:26976]	ANAPC16	-0.34	0.00433813	-0.2	6.98	0.0222276	0.250525	0.00475147	0.173596
ENSG00000148660	protein_coding	calcium/calmodulin dependent protein kinase II gamma [Source:HGNC Symbol;Acc:HGNC:1463]	CAMK2G	-0.3	0.0139524	-0.27	6.2	0.0239545	0.258273	0.0146758	0.264553
ENSG00000148773	protein_coding	marker of proliferation Ki-67 [Source:HGNC Symbol;Acc:HGNC:7107]	MKI67	0.3	0.0124612	1.05	3.95	0.00128408	0.063736	0.013151	0.253106
ENSG00000134333	protein_coding	lactate dehydrogenase A [Source:HGNC Symbol;Acc:HGNC:6535]	LDHA	0.26	0.0346224	0.24	7.76	0.0477643	0.361655	0.0356155	0.370724
ENSG00000137500	protein_coding	coiled-coil domain containing 90B [Source:HGNC Symbol;Acc:HGNC:28108]	CCDC90B	-0.36	0.00254034	-0.32	4.76	0.0113087	0.184948	0.00284719	0.149848
ENSG00000170322	protein_coding	nuclear factor related to kappaB binding protein [Source:HGNC Symbol;Acc:HGNC:7802]	NFRKB	0.35	0.00364214	0.25	5.9	0.00387751	0.109291	0.00401805	0.164537
ENSG00000166105	protein_coding	galactosidase beta 1 like 3 [Source:HGNC Symbol;Acc:HGNC:25147]	GLB1L3	-0.25	0.039389	-0.66	5.69	0.0365727	0.317501	0.0404167	0.387838
ENSG00000047621	protein_coding	chromosome 12 open reading frame 4 [Source:HGNC Symbol;Acc:HGNC:1184]	C12orf4	-0.37	0.0021102	-0.34	4.4	0.00477069	0.12395	0.00238562	0.141094
ENSG00000196531	protein_coding	nascent polypeptide associated complex subunit alpha [Source:HGNC Symbol;Acc:HGNC:7629]	NACA	0.28	0.0223235	0.2	9.46	0.025565	0.267144	0.0231891	0.310235
ENSG00000111328	protein_coding	cyclin dependent kinase 2 associated protein 1 [Source:HGNC Symbol;Acc:HGNC:14002]	CDK2AP1	0.26	0.0369418	0.31	5.58	0.00203939	0.0808156	0.0379525	0.380544
ENSG00000086598	protein_coding	transmembrane p24 trafficking protein 2 [Source:HGNC Symbol;Acc:HGNC:16996]	TMED2	-0.26	0.0346224	-0.3	7.9	0.0204738	0.247049	0.0356155	0.370724
ENSG00000122033	protein_coding	mitochondrial translational initiation factor 3 [Source:HGNC Symbol;Acc:HGNC:29788]	MTIF3	-0.41	0.000576221	-0.26	4.99	0.00121915	0.0632662	0.000698604	0.0979029
ENSG00000204977	protein_coding	tripartite motif containing 13 [Source:HGNC Symbol;Acc:HGNC:9976]	TRIM13	-0.33	0.00661737	-0.33	5.2	0.00900871	0.163957	0.0071316	0.20154
ENSG00000100462	protein_coding	protein arginine methyltransferase 5 [Source:HGNC Symbol;Acc:HGNC:10894]	PRMT5	0.39	0.00112549	0.24	5.12	0.00262659	0.0931987	0.00131349	0.117326
ENSG00000168952	protein_coding	syntaxin binding protein 6 [Source:HGNC Symbol;Acc:HGNC:19666]	STXBP6	-0.36	0.00278348	-0.67	4.42	0.00280736	0.095661	0.00310683	0.153536
ENSG00000073712	protein_coding	fermitin family member 2 [Source:HGNC Symbol;Acc:HGNC:15767]	FERMT2	-0.32	0.00913925	-0.45	6.23	0.0161038	0.222203	0.00973993	0.224291
ENSG00000100528	protein_coding	cornichon family AMPA receptor auxiliary protein 1 [Source:HGNC Symbol;Acc:HGNC:19431]	CNIH1	-0.31	0.0111099	-0.29	5.62	0.0256728	0.267933	0.0117661	0.241529
ENSG00000159251	protein_coding	actin alpha cardiac muscle 1 [Source:HGNC Symbol;Acc:HGNC:143]	ACTC1	-0.34	0.00493492	-1.3	5.06	0.00320313	0.0994296	0.0053775	0.182255
ENSG00000166233	protein_coding	ariadne RBR E3 ubiquitin protein ligase 1 [Source:HGNC Symbol;Acc:HGNC:689]	ARIH1	-0.33	0.00689484	-0.27	6.15	0.0057032	0.133564	0.00741964	0.204384
ENSG00000159593	protein_coding	NEDD8 activating enzyme E1 subunit 1 [Source:HGNC Symbol;Acc:HGNC:621]	NAE1	-0.28	0.0200854	-0.33	5.16	0.0241397	0.259293	0.0209191	0.298145
ENSG00000198373	protein_coding	WW domain containing E3 ubiquitin protein ligase 2 [Source:HGNC Symbol;Acc:HGNC:16804]	WWP2	0.27	0.0293503	0.38	6.36	0.00415893	0.113798	0.0302968	0.347284
ENSG00000184640	protein_coding	septin 9 [Source:HGNC Symbol;Acc:HGNC:7323]	SEPTIN9	0.25	0.0446873	0.32	7.83	0.0269916	0.27494	0.0457471	0.394326
ENSG00000183684	protein_coding	Aly/REF export factor [Source:HGNC Symbol;Acc:HGNC:19071]	ALYREF	0.4	0.00078896	0.26	5.21	0.00420945	0.114709	0.000939053	0.110531
ENSG00000167363	protein_coding	fructosamine 3 kinase [Source:HGNC Symbol;Acc:HGNC:24822]	FN3K	0.3	0.0129421	0.29	5.52	0.0317507	0.300041	0.0136432	0.256989
ENSG00000141385	protein_coding	AFG3 like matrix AAA peptidase subunit 2 [Source:HGNC Symbol;Acc:HGNC:315]	AFG3L2	0.32	0.0084408	0.25	5.33	0.0247106	0.261741	0.00901952	0.218683
ENSG00000141646	protein_coding	SMAD family member 4 [Source:HGNC Symbol;Acc:HGNC:6770]	SMAD4	-0.28	0.0239303	-0.23	6.52	0.0468253	0.357195	0.0248168	0.320093
ENSG00000099624	protein_coding	ATP synthase F1 subunit delta [Source:HGNC Symbol;Acc:HGNC:837]	ATP5F1D	0.3	0.0134391	0.32	6.6	0.0137121	0.206926	0.0141513	0.260402
ENSG00000085872	protein_coding	calcium homeostasis endoplasmic reticulum protein [Source:HGNC Symbol;Acc:HGNC:16930]	CHERP	0.33	0.00634975	0.27	5.49	0.0223101	0.250525	0.00685348	0.198555
ENSG00000130309	protein_coding	collagen beta(1-O)galactosyltransferase 1 [Source:HGNC Symbol;Acc:HGNC:26182]	COLGALT1	0.26	0.030347	0.33	6.26	0.00766707	0.153637	0.0313031	0.351897
ENSG00000213793	protein_coding	zinc finger protein 888 [Source:HGNC Symbol;Acc:HGNC:38695]	ZNF888	-0.38	0.00174648	-0.39	4.85	0.00459093	0.121229	0.0019926	0.133178
ENSG00000101255	protein_coding	tribbles pseudokinase 3 [Source:HGNC Symbol;Acc:HGNC:16228]	TRIB3	0.31	0.00988756	0.5	5.16	0.00328601	0.0994575	0.0105104	0.230399
ENSG00000101367	protein_coding	microtubule associated protein RP/EB family member 1 [Source:HGNC Symbol;Acc:HGNC:6890]	MAPRE1	-0.32	0.00810939	-0.19	6.36	0.0151716	0.214923	0.00867721	0.21465
ENSG00000149639	protein_coding	suppressor of glucose, autophagy associated 1 [Source:HGNC Symbol;Acc:HGNC:16111]	SOGA1	0.26	0.0369418	0.24	7.23	0.041563	0.334586	0.0379525	0.380544
ENSG00000171940	protein_coding	zinc finger protein 217 [Source:HGNC Symbol;Acc:HGNC:13009]	ZNF217	0.25	0.041969	0.48	6.2	0.00265822	0.0938187	0.0430131	0.394326
ENSG00000159256	protein_coding	MORC family CW-type zinc finger 3 [Source:HGNC Symbol;Acc:HGNC:23572]	MORC3	-0.33	0.00661737	-0.42	5.13	0.00451263	0.120088	0.0071316	0.20154
ENSG00000185808	protein_coding	phosphatidylinositol glycan anchor biosynthesis class P [Source:HGNC Symbol;Acc:HGNC:3046]	PIGP	-0.39	0.00118293	-0.42	4.39	0.00252278	0.0909845	0.00137686	0.120068
ENSG00000183530	protein_coding	proline rich 14 like [Source:HGNC Symbol;Acc:HGNC:28738]	PRR14L	0.35	0.00415391	0.22	5.47	0.0104463	0.176706	0.00455772	0.171364
ENSG00000046653	protein_coding	glycoprotein M6B [Source:HGNC Symbol;Acc:HGNC:4461]	GPM6B	-0.31	0.0119958	-0.48	4.66	0.0222286	0.250525	0.0126744	0.248946
ENSG00000156697	protein_coding	UTP14A small subunit processome component [Source:HGNC Symbol;Acc:HGNC:10665]	UTP14A	0.41	0.000546334	0.38	4.4	0.00119828	0.0626867	0.000664505	0.0971112
ENSG00000186376	protein_coding	zinc finger protein 75D [Source:HGNC Symbol;Acc:HGNC:13145]	ZNF75D	-0.29	0.0187021	-0.31	5.09	0.00610949	0.13894	0.0195141	0.294775
ENSG00000203879	protein_coding	GDP dissociation inhibitor 1 [Source:HGNC Symbol;Acc:HGNC:4226]	GDI1	0.29	0.017401	0.19	7.7	0.0170726	0.226882	0.0181911	0.285771
ENSG00000158161	protein_coding	EYA transcriptional coactivator and phosphatase 3 [Source:HGNC Symbol;Acc:HGNC:3521]	EYA3	0.32	0.00778942	0.24	5.51	0.013835	0.207915	0.00834639	0.213407
ENSG00000198160	protein_coding	MIER1 transcriptional regulator [Source:HGNC Symbol;Acc:HGNC:29657]	MIER1	-0.37	0.00192063	-0.3	4.65	0.0145355	0.210933	0.00218113	0.136073
ENSG00000117155	protein_coding	SSX family member 2 interacting protein [Source:HGNC Symbol;Acc:HGNC:16509]	SSX2IP	-0.4	0.000830648	-0.37	4.28	0.00640074	0.143106	0.000985781	0.111631
ENSG00000213516	protein_coding	RBMX like 1 [Source:HGNC Symbol;Acc:HGNC:25073]	RBMXL1	-0.38	0.00137146	-0.33	4.54	0.00124894	0.0635917	0.00158396	0.12453
ENSG00000117569	protein_coding	polypyrimidine tract binding protein 2 [Source:HGNC Symbol;Acc:HGNC:17662]	PTBP2	-0.34	0.00514938	-0.43	4.64	0.00670716	0.146243	0.00560192	0.183989
ENSG00000198162	protein_coding	mannosidase alpha class 1A member 2 [Source:HGNC Symbol;Acc:HGNC:6822]	MAN1A2	-0.33	0.00609169	-0.24	5.49	0.0107824	0.179418	0.006585	0.195699
ENSG00000143624	protein_coding	integrator complex subunit 3 [Source:HGNC Symbol;Acc:HGNC:26153]	INTS3	0.26	0.0357665	0.26	6.96	0.0259965	0.269715	0.0367684	0.37564
ENSG00000163374	protein_coding	YY1 associated protein 1 [Source:HGNC Symbol;Acc:HGNC:30935]	YY1AP1	0.33	0.00634975	0.19	5.81	0.0120878	0.192011	0.00685348	0.198555
ENSG00000163479	protein_coding	signal sequence receptor subunit 2 [Source:HGNC Symbol;Acc:HGNC:11324]	SSR2	0.25	0.0446873	0.22	8.22	0.0487833	0.364999	0.0457471	0.394326
ENSG00000143319	protein_coding	interferon stimulated exonuclease gene 20 like 2 [Source:HGNC Symbol;Acc:HGNC:25745]	ISG20L2	0.34	0.00537202	0.23	5.27	0.00806904	0.15842	0.00583461	0.18713
ENSG00000158850	protein_coding	beta-1,4-galactosyltransferase 3 [Source:HGNC Symbol;Acc:HGNC:926]	B4GALT3	0.35	0.00364214	0.23	6.04	0.00781462	0.155259	0.00401805	0.164537
ENSG00000069275	protein_coding	nuclear casein kinase and cyclin dependent kinase substrate 1 [Source:HGNC Symbol;Acc:HGNC:29923]	NUCKS1	-0.27	0.0247698	-0.2	7.87	0.0331684	0.3071	0.0256666	0.324808
ENSG00000152904	protein_coding	geranylgeranyl diphosphate synthase 1 [Source:HGNC Symbol;Acc:HGNC:4249]	GGPS1	-0.34	0.00537202	-0.29	5.49	0.00463631	0.12193	0.00583461	0.18713
ENSG00000197872	protein_coding	CYFIP related Rac1 interactor A [Source:HGNC Symbol;Acc:HGNC:25373]	CYRIA	-0.34	0.00493492	-0.36	4.6	0.00683592	0.147447	0.0053775	0.182255
ENSG00000055917	protein_coding	pumilio RNA binding family member 2 [Source:HGNC Symbol;Acc:HGNC:14958]	PUM2	-0.31	0.0111099	-0.29	6.93	0.0127773	0.199104	0.0117661	0.241529
ENSG00000084754	protein_coding	hydroxyacyl-CoA dehydrogenase trifunctional multienzyme complex subunit alpha [Source:HGNC Symbol;Acc:HGNC:4801]	HADHA	0.29	0.0161781	0.16	7.6	0.0383685	0.32194	0.0169462	0.278866
ENSG00000243943	protein_coding	zinc finger protein 512 [Source:HGNC Symbol;Acc:HGNC:29380]	ZNF512	-0.28	0.021555	-0.28	5.26	0.0249693	0.263422	0.0224101	0.306243
ENSG00000014641	protein_coding	malate dehydrogenase 1 [Source:HGNC Symbol;Acc:HGNC:6970]	MDH1	-0.31	0.00988756	-0.16	6.88	0.0462924	0.355585	0.0105104	0.230399
ENSG00000115307	protein_coding	AUP1 lipid droplet regulating VLDL assembly factor [Source:HGNC Symbol;Acc:HGNC:891]	AUP1	0.32	0.00810939	0.21	7.35	0.0183188	0.235453	0.00867721	0.21465
ENSG00000132305	protein_coding	inner membrane mitochondrial protein [Source:HGNC Symbol;Acc:HGNC:6047]	IMMT	0.32	0.00748055	0.22	6.13	0.00344483	0.102171	0.00802673	0.210182
ENSG00000153574	protein_coding	ribose 5-phosphate isomerase A [Source:HGNC Symbol;Acc:HGNC:10297]	RPIA	0.39	0.00112549	0.3	4.35	0.00181379	0.0760165	0.00131349	0.117326
ENSG00000136731	protein_coding	UDP-glucose glycoprotein glucosyltransferase 1 [Source:HGNC Symbol;Acc:HGNC:15663]	UGGT1	0.27	0.0283813	0.21	6.36	0.0276959	0.27952	0.029318	0.343143
ENSG00000082438	protein_coding	cordon-bleu WH2 repeat protein like 1 [Source:HGNC Symbol;Acc:HGNC:23571]	COBLL1	0.26	0.030347	0.28	6.81	0.0156328	0.218766	0.0313031	0.351897
ENSG00000163482	protein_coding	serine/threonine kinase 36 [Source:HGNC Symbol;Acc:HGNC:17209]	STK36	0.26	0.0369418	0.33	6.52	0.0187474	0.238809	0.0379525	0.380544
ENSG00000177479	protein_coding	ariadne RBR E3 ubiquitin protein ligase 2 [Source:HGNC Symbol;Acc:HGNC:690]	ARIH2	0.31	0.0119958	0.17	6.68	0.0379039	0.319933	0.0126744	0.248946
ENSG00000163618	protein_coding	calcium dependent secretion activator [Source:HGNC Symbol;Acc:HGNC:1426]	CADPS	0.29	0.01678	1.15	4.33	0.00127779	0.0635917	0.0175591	0.283389
ENSG00000138459	protein_coding	solute carrier family 35 member A5 [Source:HGNC Symbol;Acc:HGNC:20792]	SLC35A5	-0.43	0.000238113	-0.38	4.76	0.00059034	0.0411174	0.000305609	0.0855806
ENSG00000163608	protein_coding	nucleolus and neural progenitor protein [Source:HGNC Symbol;Acc:HGNC:24496]	NEPRO	-0.34	0.00452954	-0.21	5.4	0.0084775	0.15874	0.00495252	0.176752
ENSG00000154917	protein_coding	RAB6B, member RAS oncogene family [Source:HGNC Symbol;Acc:HGNC:14902]	RAB6B	0.28	0.0208092	0.72	4.25	0.000969513	0.0543276	0.0216536	0.303099
ENSG00000129055	protein_coding	anaphase promoting complex subunit 13 [Source:HGNC Symbol;Acc:HGNC:24540]	ANAPC13	-0.31	0.0111099	-0.3	5.74	0.00873817	0.160456	0.0117661	0.241529
ENSG00000163882	protein_coding	RNA polymerase II, I and III subunit H [Source:HGNC Symbol;Acc:HGNC:9195]	POLR2H	0.31	0.0102813	0.24	6.1	0.0362589	0.316815	0.0109153	0.232554
ENSG00000138795	protein_coding	lymphoid enhancer binding factor 1 [Source:HGNC Symbol;Acc:HGNC:6551]	LEF1	0.38	0.00166483	0.54	3.87	0.00292612	0.0978712	0.00190396	0.131105
ENSG00000164144	protein_coding	ADP ribosylation factor interacting protein 1 [Source:HGNC Symbol;Acc:HGNC:21496]	ARFIP1	-0.35	0.00397665	-0.33	5.27	0.00651011	0.144492	0.00437104	0.169061
ENSG00000129128	protein_coding	signal peptidase complex subunit 3 [Source:HGNC Symbol;Acc:HGNC:26212]	SPCS3	-0.31	0.0106886	-0.34	6.3	0.00899043	0.163788	0.0113337	0.238073
ENSG00000151726	protein_coding	acyl-CoA synthetase long chain family member 1 [Source:HGNC Symbol;Acc:HGNC:3569]	ACSL1	-0.26	0.0324258	-0.34	7.7	0.0435674	0.342863	0.0334007	0.36235
ENSG00000154122	protein_coding	ANKH inorganic pyrophosphate transport regulator [Source:HGNC Symbol;Acc:HGNC:15492]	ANKH	-0.27	0.0265237	-0.39	7.92	0.0148664	0.212906	0.0274407	0.333419
ENSG00000039560	protein_coding	retinoic acid induced 14 [Source:HGNC Symbol;Acc:HGNC:14873]	RAI14	0.29	0.0161781	0.4	4.96	0.0022264	0.0841749	0.0169462	0.278866
ENSG00000205765	protein_coding	chromosome 5 open reading frame 51 [Source:HGNC Symbol;Acc:HGNC:27750]	C5orf51	-0.38	0.0013058	-0.43	5.03	0.00231209	0.0861085	0.00151199	0.123936
ENSG00000185305	protein_coding	ADP ribosylation factor like GTPase 15 [Source:HGNC Symbol;Acc:HGNC:25945]	ARL15	-0.36	0.00242604	-0.47	4.32	0.00140412	0.0666792	0.00272484	0.147971
ENSG00000131508	protein_coding	ubiquitin conjugating enzyme E2 D2 [Source:HGNC Symbol;Acc:HGNC:12475]	UBE2D2	-0.35	0.00380614	-0.21	6.03	0.0255121	0.266889	0.00419123	0.166631
ENSG00000196743	protein_coding	GM2 ganglioside activator [Source:HGNC Symbol;Acc:HGNC:4367]	GM2A	0.26	0.030347	0.22	6.3	0.0381263	0.320763	0.0313031	0.351897
ENSG00000113739	protein_coding	stanniocalcin 2 [Source:HGNC Symbol;Acc:HGNC:11374]	STC2	0.34	0.00537202	1.18	3.46	1.12457e-05	0.00359449	0.00583461	0.18713
ENSG00000124766	protein_coding	SRY-box transcription factor 4 [Source:HGNC Symbol;Acc:HGNC:11200]	SOX4	0.27	0.0274392	0.46	6.27	0.0201285	0.245044	0.0283662	0.338299
ENSG00000231074	lncRNA	HLA complex group 18 [Source:HGNC Symbol;Acc:HGNC:31337]	HCG18	0.38	0.00144007	0.23	4.96	0.00438987	0.118228	0.00165903	0.125645
ENSG00000153989	protein_coding	NUS1 dehydrodolichyl diphosphate synthase subunit [Source:HGNC Symbol;Acc:HGNC:21042]	NUS1	-0.35	0.00380614	-0.42	4.14	0.00544429	0.131853	0.00419123	0.166631
ENSG00000034693	protein_coding	peroxisomal biogenesis factor 3 [Source:HGNC Symbol;Acc:HGNC:8858]	PEX3	-0.42	0.000440363	-0.41	3.79	0.00165672	0.0730183	0.000542794	0.0919824
ENSG00000078399	protein_coding	homeobox A9 [Source:HGNC Symbol;Acc:HGNC:5109]	HOXA9	-0.36	0.00291266	-0.5	4.45	0.00289184	0.0971849	0.00324446	0.153663
ENSG00000263001	protein_coding	general transcription factor IIi [Source:HGNC Symbol;Acc:HGNC:4659]	GTF2I	0.34	0.00514938	0.33	5.17	0.00695928	0.148247	0.00560192	0.183989
ENSG00000127952	protein_coding	serine/threonine/tyrosine interacting like 1 [Source:HGNC Symbol;Acc:HGNC:18165]	STYXL1	0.3	0.0129421	0.28	5.19	0.00746032	0.152606	0.0136432	0.256989
ENSG00000001631	protein_coding	KRIT1 ankyrin repeat containing [Source:HGNC Symbol;Acc:HGNC:1573]	KRIT1	-0.37	0.0021102	-0.35	4.88	0.00719083	0.15107	0.00238562	0.141094
ENSG00000164713	protein_coding	brain protein I3 [Source:HGNC Symbol;Acc:HGNC:1109]	BRI3	0.29	0.0155949	0.3	6.51	0.0126894	0.19852	0.0163519	0.275052
ENSG00000122786	protein_coding	caldesmon 1 [Source:HGNC Symbol;Acc:HGNC:1441]	CALD1	-0.25	0.0406621	-0.36	8.85	0.0319396	0.300651	0.0416981	0.392257
ENSG00000105887	protein_coding	myotrophin [Source:HGNC Symbol;Acc:HGNC:15667]	MTPN	-0.29	0.0187021	-0.24	6.32	0.0294799	0.287975	0.0195141	0.294775
ENSG00000154359	protein_coding	LON peptidase N-terminal domain and ring finger 1 [Source:HGNC Symbol;Acc:HGNC:26302]	LONRF1	-0.38	0.0013058	-0.4	4.94	0.00194785	0.0788268	0.00151199	0.123936
ENSG00000156675	protein_coding	RAB11 family interacting protein 1 [Source:HGNC Symbol;Acc:HGNC:30265]	RAB11FIP1	0.3	0.0129421	0.56	4.9	0.000461158	0.0357111	0.0136432	0.256989
ENSG00000183354	protein_coding	KIAA2026 [Source:HGNC Symbol;Acc:HGNC:23378]	KIAA2026	-0.35	0.00380614	-0.32	5.03	0.00625419	0.141181	0.00419123	0.166631
ENSG00000147854	protein_coding	ubiquitin like with PHD and ring finger domains 2 [Source:HGNC Symbol;Acc:HGNC:12557]	UHRF2	-0.29	0.0180415	-0.3	6.22	0.0311714	0.297805	0.0188426	0.290094
ENSG00000106723	protein_coding	spindlin 1 [Source:HGNC Symbol;Acc:HGNC:11243]	SPIN1	-0.3	0.0134391	-0.24	6.76	0.02243	0.250525	0.0141513	0.260402
ENSG00000054179	protein_coding	ectonucleoside triphosphate diphosphohydrolase 2 [Source:HGNC Symbol;Acc:HGNC:3364]	ENTPD2	0.28	0.0208092	0.41	5.04	0.0379604	0.320132	0.0216536	0.303099
ENSG00000067064	protein_coding	isopentenyl-diphosphate delta isomerase 1 [Source:HGNC Symbol;Acc:HGNC:5387]	IDI1	-0.27	0.0256341	-0.39	5.87	0.0191869	0.239317	0.026541	0.330735
ENSG00000173848	protein_coding	neuroepithelial cell transforming 1 [Source:HGNC Symbol;Acc:HGNC:14592]	NET1	0.31	0.0111099	0.38	6.99	0.00407948	0.112525	0.0117661	0.241529
ENSG00000138286	protein_coding	family with sequence similarity 149 member B1 [Source:HGNC Symbol;Acc:HGNC:29162]	FAM149B1	-0.44	0.000178096	-0.35	4.68	0.000510052	0.0375225	0.000233281	0.0830366
ENSG00000166275	protein_coding	BLOC-1 related complex subunit 7 [Source:HGNC Symbol;Acc:HGNC:23516]	BORCS7	-0.35	0.00333286	-0.46	4.59	0.0134441	0.204622	0.00369075	0.159326
ENSG00000165672	protein_coding	peroxiredoxin 3 [Source:HGNC Symbol;Acc:HGNC:9354]	PRDX3	-0.27	0.0274392	-0.23	7.1	0.0376166	0.318609	0.0283662	0.338299
ENSG00000089597	protein_coding	glucosidase II alpha subunit [Source:HGNC Symbol;Acc:HGNC:4138]	GANAB	0.26	0.030347	0.19	8.86	0.0438415	0.344136	0.0313031	0.351897
ENSG00000072518	protein_coding	microtubule affinity regulating kinase 2 [Source:HGNC Symbol;Acc:HGNC:3332]	MARK2	0.34	0.00514938	0.22	6.62	0.0144216	0.210289	0.00560192	0.183989
ENSG00000168439	protein_coding	stress induced phosphoprotein 1 [Source:HGNC Symbol;Acc:HGNC:11387]	STIP1	0.32	0.00878397	0.29	6.87	0.00286003	0.096562	0.00937364	0.221866
ENSG00000174547	protein_coding	mitochondrial ribosomal protein L11 [Source:HGNC Symbol;Acc:HGNC:14042]	MRPL11	0.38	0.00174648	0.27	4.98	0.0124578	0.196387	0.0019926	0.133178
ENSG00000110330	protein_coding	baculoviral IAP repeat containing 2 [Source:HGNC Symbol;Acc:HGNC:590]	BIRC2	-0.33	0.00661737	-0.35	5.51	0.00650425	0.144492	0.0071316	0.20154
ENSG00000109917	protein_coding	ZPR1 zinc finger [Source:HGNC Symbol;Acc:HGNC:13051]	ZPR1	0.3	0.0144825	0.24	5.23	0.0085042	0.15874	0.0152171	0.267844
ENSG00000064115	protein_coding	transmembrane 7 superfamily member 3 [Source:HGNC Symbol;Acc:HGNC:23049]	TM7SF3	-0.35	0.00333286	-0.22	5.82	0.0366918	0.317632	0.00369075	0.159326
ENSG00000185432	protein_coding	methyltransferase like 7A [Source:HGNC Symbol;Acc:HGNC:24550]	METTL7A	-0.28	0.0223235	-0.34	6.12	0.0461374	0.355486	0.0231891	0.310235
ENSG00000120805	protein_coding	ADP ribosylation factor like GTPase 1 [Source:HGNC Symbol;Acc:HGNC:692]	ARL1	-0.32	0.00913925	-0.23	6.86	0.0128104	0.199306	0.00973993	0.224291
ENSG00000120837	protein_coding	nuclear transcription factor Y subunit beta [Source:HGNC Symbol;Acc:HGNC:7805]	NFYB	-0.29	0.0193832	-0.21	5.38	0.0421402	0.337336	0.0202061	0.294775
ENSG00000176915	protein_coding	ankyrin repeat and LEM domain containing 2 [Source:HGNC Symbol;Acc:HGNC:29101]	ANKLE2	0.34	0.00493492	0.18	6.18	0.0450902	0.350035	0.0053775	0.182255
ENSG00000165487	protein_coding	mitochondrial calcium uptake 2 [Source:HGNC Symbol;Acc:HGNC:31830]	MICU2	-0.33	0.0056031	-0.39	5.38	0.00618815	0.140454	0.00607584	0.191273
ENSG00000102580	protein_coding	DnaJ heat shock protein family (Hsp40) member C3 [Source:HGNC Symbol;Acc:HGNC:9439]	DNAJC3	-0.27	0.0265237	-0.32	6.78	0.00918848	0.166052	0.0274407	0.333419
ENSG00000235194	protein_coding	protein phosphatase 1 regulatory subunit 3E [Source:HGNC Symbol;Acc:HGNC:14943]	PPP1R3E	-0.34	0.00452954	-0.18	5.32	0.0283699	0.283755	0.00495252	0.176752
ENSG00000197102	protein_coding	dynein cytoplasmic 1 heavy chain 1 [Source:HGNC Symbol;Acc:HGNC:2961]	DYNC1H1	0.26	0.0369418	0.26	8.08	0.0409726	0.332518	0.0379525	0.380544
ENSG00000166912	protein_coding	myotubularin related protein 10 [Source:HGNC Symbol;Acc:HGNC:25999]	MTMR10	-0.39	0.0010181	-0.26	5.32	0.00919374	0.166095	0.00119464	0.114062
ENSG00000134153	protein_coding	ER membrane protein complex subunit 7 [Source:HGNC Symbol;Acc:HGNC:24301]	EMC7	-0.35	0.00333286	-0.25	5.65	0.00716794	0.150807	0.00369075	0.159326
ENSG00000128989	protein_coding	cAMP regulated phosphoprotein 19 [Source:HGNC Symbol;Acc:HGNC:16967]	ARPP19	-0.34	0.00514938	-0.2	6.32	0.0408922	0.332099	0.00560192	0.183989
ENSG00000140941	protein_coding	microtubule associated protein 1 light chain 3 beta [Source:HGNC Symbol;Acc:HGNC:13352]	MAP1LC3B	-0.33	0.00634975	-0.23	5.82	0.0247423	0.261888	0.00685348	0.198555
ENSG00000180787	protein_coding	ZFP3 zinc finger protein [Source:HGNC Symbol;Acc:HGNC:12861]	ZFP3	-0.41	0.000517863	-0.38	4.06	0.00198092	0.0794732	0.000631936	0.0943717
ENSG00000126858	protein_coding	ras homolog family member T1 [Source:HGNC Symbol;Acc:HGNC:21168]	RHOT1	-0.35	0.00397665	-0.35	4.97	0.00498608	0.127497	0.00437104	0.169061
ENSG00000277363	protein_coding	SRC kinase signaling inhibitor 1 [Source:HGNC Symbol;Acc:HGNC:29506]	SRCIN1	0.35	0.00348445	0.57	3.96	0.0310657	0.297029	0.00385129	0.162155
ENSG00000160113	protein_coding	nuclear receptor subfamily 2 group F member 6 [Source:HGNC Symbol;Acc:HGNC:7977]	NR2F6	0.34	0.00433813	0.27	5.91	0.0242395	0.25939	0.00475147	0.173596
ENSG00000105699	protein_coding	lipolysis stimulated lipoprotein receptor [Source:HGNC Symbol;Acc:HGNC:29572]	LSR	0.27	0.0293503	0.28	7.04	0.0167773	0.224778	0.0302968	0.347284
ENSG00000105197	protein_coding	translocase of inner mitochondrial membrane 50 [Source:HGNC Symbol;Acc:HGNC:23656]	TIMM50	0.32	0.00778942	0.17	5.64	0.0178113	0.231902	0.00834639	0.213407
ENSG00000073050	protein_coding	X-ray repair cross complementing 1 [Source:HGNC Symbol;Acc:HGNC:12828]	XRCC1	0.36	0.00304716	0.21	4.73	0.0135936	0.205826	0.00338753	0.156148
ENSG00000242779	transcribed_processed_pseudogene	zinc finger protein 702, pseudogene [Source:HGNC Symbol;Acc:HGNC:25775]	ZNF702P	-0.4	0.000749177	-0.64	3.87	0.00207817	0.0816846	0.000894354	0.106848
ENSG00000171867	protein_coding	prion protein [Source:HGNC Symbol;Acc:HGNC:9449]	PRNP	-0.26	0.0357665	-0.29	7.05	0.0286004	0.284941	0.0367684	0.37564
ENSG00000198646	protein_coding	nuclear receptor coactivator 6 [Source:HGNC Symbol;Acc:HGNC:15936]	NCOA6	0.33	0.0056031	0.2	6.2	0.0112417	0.184423	0.00607584	0.191273
ENSG00000149658	protein_coding	YTH N6-methyladenosine RNA binding protein 1 [Source:HGNC Symbol;Acc:HGNC:15867]	YTHDF1	0.36	0.00304716	0.24	5.92	0.00272078	0.0944041	0.00338753	0.156148
ENSG00000211644	IG_V_gene	immunoglobulin lambda variable 1-51 [Source:HGNC Symbol;Acc:HGNC:5882]	IGLV1-51	0.26	0.030347	1.79	4.82	0.000491322	0.0372219	0.0313031	0.351897
ENSG00000100321	protein_coding	synaptogyrin 1 [Source:HGNC Symbol;Acc:HGNC:11498]	SYNGR1	-0.3	0.0144825	-0.36	5.76	0.0221673	0.250525	0.0152171	0.267844
ENSG00000130741	protein_coding	eukaryotic translation initiation factor 2 subunit gamma [Source:HGNC Symbol;Acc:HGNC:3267]	EIF2S3	0.35	0.00364214	0.23	6.97	0.00675997	0.147063	0.00401805	0.164537
ENSG00000122824	protein_coding	nudix hydrolase 10 [Source:HGNC Symbol;Acc:HGNC:17621]	NUDT10	-0.31	0.0102813	-0.87	3.94	0.0024596	0.0894825	0.0109153	0.232554
ENSG00000072506	protein_coding	hydroxysteroid 17-beta dehydrogenase 10 [Source:HGNC Symbol;Acc:HGNC:4800]	HSD17B10	0.3	0.0129421	0.25	6	0.0223931	0.250525	0.0136432	0.256989
ENSG00000181704	protein_coding	Yip1 domain family member 6 [Source:HGNC Symbol;Acc:HGNC:28304]	YIPF6	-0.3	0.0150298	-0.24	6.16	0.0149656	0.21371	0.0157757	0.272654
ENSG00000162408	protein_coding	nucleolar protein 9 [Source:HGNC Symbol;Acc:HGNC:26265]	NOL9	0.43	0.000282498	0.21	4.77	0.00734129	0.152414	0.000358394	0.0876121
ENSG00000007923	protein_coding	DnaJ heat shock protein family (Hsp40) member C11 [Source:HGNC Symbol;Acc:HGNC:25570]	DNAJC11	0.3	0.0134391	0.27	5	0.0315705	0.300041	0.0141513	0.260402
ENSG00000117640	protein_coding	mitochondrial fission regulator 1 like [Source:HGNC Symbol;Acc:HGNC:28836]	MTFR1L	-0.34	0.00537202	-0.18	6.18	0.0218314	0.250525	0.00583461	0.18713
ENSG00000132768	protein_coding	diphthamide biosynthesis 2 [Source:HGNC Symbol;Acc:HGNC:3004]	DPH2	0.3	0.0144825	0.24	5.21	0.0146988	0.211693	0.0152171	0.267844
ENSG00000085832	protein_coding	epidermal growth factor receptor pathway substrate 15 [Source:HGNC Symbol;Acc:HGNC:3419]	EPS15	-0.31	0.0111099	-0.25	6.43	0.0195905	0.241106	0.0117661	0.241529
ENSG00000116729	protein_coding	Wnt ligand secretion mediator [Source:HGNC Symbol;Acc:HGNC:30238]	WLS	-0.29	0.0193832	-0.24	6.9	0.0180431	0.2338	0.0202061	0.294775
ENSG00000142892	protein_coding	phosphatidylinositol glycan anchor biosynthesis class K [Source:HGNC Symbol;Acc:HGNC:8965]	PIGK	-0.36	0.00265943	-0.38	4.71	0.00500215	0.127571	0.00297447	0.151539
ENSG00000122417	protein_coding	outer dense fiber of sperm tails 2 like [Source:HGNC Symbol;Acc:HGNC:29225]	ODF2L	-0.35	0.00380614	-0.37	4.45	0.00980083	0.171782	0.00419123	0.166631
ENSG00000065135	protein_coding	G protein subunit alpha i3 [Source:HGNC Symbol;Acc:HGNC:4387]	GNAI3	-0.34	0.0047284	-0.22	5.89	0.0192283	0.239317	0.00516112	0.178984
ENSG00000143374	protein_coding	threonyl-tRNA synthetase 2, mitochondrial [Source:HGNC Symbol;Acc:HGNC:30740]	TARS2	0.33	0.00609169	0.27	4.97	0.00215491	0.0832386	0.006585	0.195699
ENSG00000159352	protein_coding	proteasome 26S subunit, non-ATPase 4 [Source:HGNC Symbol;Acc:HGNC:9561]	PSMD4	0.26	0.031372	0.27	6.78	0.002382	0.08748	0.0323376	0.356646
ENSG00000143373	protein_coding	zinc finger protein 687 [Source:HGNC Symbol;Acc:HGNC:29277]	ZNF687	0.29	0.0161781	0.22	5.54	0.0257685	0.268596	0.0169462	0.278866
ENSG00000160803	protein_coding	ubiquilin 4 [Source:HGNC Symbol;Acc:HGNC:1237]	UBQLN4	0.33	0.0058429	0.22	5.37	0.0172815	0.228669	0.00632588	0.193259
ENSG00000143179	protein_coding	uridine-cytidine kinase 2 [Source:HGNC Symbol;Acc:HGNC:12562]	UCK2	0.29	0.0161781	0.44	5.04	0.0056817	0.133287	0.0169462	0.278866
ENSG00000116698	protein_coding	SMG7 nonsense mediated mRNA decay factor [Source:HGNC Symbol;Acc:HGNC:16792]	SMG7	0.31	0.00988756	0.2	6.47	0.00631044	0.142066	0.0105104	0.230399
ENSG00000151414	protein_coding	NIMA related kinase 7 [Source:HGNC Symbol;Acc:HGNC:13386]	NEK7	-0.33	0.00661737	-0.31	4.99	0.0337003	0.309463	0.0071316	0.20154
ENSG00000134313	protein_coding	kinase D interacting substrate 220 [Source:HGNC Symbol;Acc:HGNC:29508]	KIDINS220	0.24	0.0460998	0.21	6.62	0.0295485	0.288489	0.0471672	0.397399
ENSG00000115825	protein_coding	protein kinase D3 [Source:HGNC Symbol;Acc:HGNC:9408]	PRKD3	-0.35	0.00333286	-0.38	4.9	0.00506447	0.128251	0.00369075	0.159326
ENSG00000135632	protein_coding	SMYD family member 5 [Source:HGNC Symbol;Acc:HGNC:16258]	SMYD5	0.35	0.00397665	0.26	5.32	0.0015585	0.0703357	0.00437104	0.169061
ENSG00000198919	protein_coding	DAZ interacting zinc finger protein 3 [Source:HGNC Symbol;Acc:HGNC:30938]	DZIP3	-0.31	0.0119958	-0.29	4.88	0.0196251	0.241415	0.0126744	0.248946
ENSG00000114054	protein_coding	propionyl-CoA carboxylase subunit beta [Source:HGNC Symbol;Acc:HGNC:8654]	PCCB	0.29	0.0187021	0.35	5.75	0.0119218	0.190321	0.0195141	0.294775
ENSG00000173905	protein_coding	golgi integral membrane protein 4 [Source:HGNC Symbol;Acc:HGNC:15448]	GOLIM4	0.25	0.0406621	0.47	4.93	0.00405839	0.11237	0.0416981	0.392257
ENSG00000237765	protein_coding	family with sequence similarity 200 member B [Source:HGNC Symbol;Acc:HGNC:27740]	FAM200B	-0.35	0.00333286	-0.41	4.6	0.00421523	0.114746	0.00369075	0.159326
ENSG00000109133	protein_coding	transmembrane protein 33 [Source:HGNC Symbol;Acc:HGNC:25541]	TMEM33	-0.34	0.00537202	-0.37	5.46	0.00422099	0.114849	0.00583461	0.18713
ENSG00000157426	protein_coding	aminoadipate-semialdehyde dehydrogenase [Source:HGNC Symbol;Acc:HGNC:23993]	AASDH	-0.4	0.000675019	-0.41	4.04	0.000740865	0.0466432	0.000810725	0.102495
ENSG00000251022	lncRNA	THAP9 antisense RNA 1 [Source:HGNC Symbol;Acc:HGNC:44172]	THAP9-AS1	-0.33	0.00718246	-0.33	5.11	0.00711669	0.150108	0.00771792	0.207204
ENSG00000138640	protein_coding	family with sequence similarity 13 member A [Source:HGNC Symbol;Acc:HGNC:19367]	FAM13A	0.26	0.0357665	0.26	5.42	0.0110831	0.182801	0.0367684	0.37564
ENSG00000138821	protein_coding	solute carrier family 39 member 8 [Source:HGNC Symbol;Acc:HGNC:20862]	SLC39A8	-0.37	0.0021102	-0.41	4.02	0.0119044	0.190199	0.00238562	0.141094
ENSG00000155016	protein_coding	cytochrome P450 family 2 subfamily U member 1 [Source:HGNC Symbol;Acc:HGNC:20582]	CYP2U1	-0.29	0.0161781	-0.46	4.88	0.0163683	0.224362	0.0169462	0.278866
ENSG00000154447	protein_coding	SH3 domain containing ring finger 1 [Source:HGNC Symbol;Acc:HGNC:17650]	SH3RF1	0.26	0.0357665	0.44	6.62	0.0360871	0.316815	0.0367684	0.37564
ENSG00000171530	protein_coding	tubulin folding cofactor A [Source:HGNC Symbol;Acc:HGNC:11579]	TBCA	0.27	0.0247698	0.27	5.94	0.0111239	0.18311	0.0256666	0.324808
ENSG00000152409	protein_coding	junction mediating and regulatory protein, p53 cofactor [Source:HGNC Symbol;Acc:HGNC:28916]	JMY	-0.31	0.00988756	-0.4	4.99	0.00717776	0.150904	0.0105104	0.230399
ENSG00000177034	protein_coding	metaxin 3 [Source:HGNC Symbol;Acc:HGNC:24812]	MTX3	-0.31	0.0111099	-0.32	4.86	0.00738763	0.152414	0.0117661	0.241529
ENSG00000185129	protein_coding	purine rich element binding protein A [Source:HGNC Symbol;Acc:HGNC:9701]	PURA	-0.34	0.0047284	-0.28	5.05	0.0147112	0.211693	0.00516112	0.178984
ENSG00000164332	protein_coding	ubiquitin like domain containing CTD phosphatase 1 [Source:HGNC Symbol;Acc:HGNC:28110]	UBLCP1	-0.34	0.00537202	-0.4	4.21	0.0140577	0.209317	0.00583461	0.18713
ENSG00000135315	protein_coding	centrosomal protein 162 [Source:HGNC Symbol;Acc:HGNC:21107]	CEP162	-0.46	8.09386e-05	-0.46	3.4	0.000459346	0.0357111	0.000112495	0.072079
ENSG00000074935	protein_coding	tubulin epsilon 1 [Source:HGNC Symbol;Acc:HGNC:20775]	TUBE1	-0.38	0.0013058	-0.38	4.18	0.00494275	0.126723	0.00151199	0.123936
ENSG00000272047	protein_coding	general transcription factor IIH subunit 5 [Source:HGNC Symbol;Acc:HGNC:21157]	GTF2H5	-0.39	0.0010181	-0.31	4.97	0.00235344	0.0867866	0.00119464	0.114062
ENSG00000130024	protein_coding	PHD finger protein 10 [Source:HGNC Symbol;Acc:HGNC:18250]	PHF10	-0.29	0.0155949	-0.24	6.45	0.0291414	0.286718	0.0163519	0.275052
ENSG00000157778	protein_coding	proteasome assembly chaperone 3 [Source:HGNC Symbol;Acc:HGNC:22420]	PSMG3	0.34	0.00537202	0.3	4.91	0.0087039	0.160433	0.00583461	0.18713
ENSG00000006704	protein_coding	GTF2I repeat domain containing 1 [Source:HGNC Symbol;Acc:HGNC:4661]	GTF2IRD1	0.31	0.0119958	0.22	5.14	0.0381285	0.320763	0.0126744	0.248946
ENSG00000105810	protein_coding	cyclin dependent kinase 6 [Source:HGNC Symbol;Acc:HGNC:1777]	CDK6	-0.36	0.00318716	-0.57	4.73	0.000836942	0.0501292	0.00353623	0.158825
ENSG00000105974	protein_coding	caveolin 1 [Source:HGNC Symbol;Acc:HGNC:1527]	CAV1	-0.27	0.0265237	-0.49	6.34	0.0246576	0.261276	0.0274407	0.333419
ENSG00000165055	protein_coding	methyltransferase like 2B [Source:HGNC Symbol;Acc:HGNC:18272]	METTL2B	0.45	0.000158251	0.3	4.26	0.000893775	0.05215	0.000209059	0.0830366
ENSG00000128585	protein_coding	muskelin 1 [Source:HGNC Symbol;Acc:HGNC:7109]	MKLN1	-0.31	0.00988756	-0.24	5.48	0.0350386	0.316815	0.0105104	0.230399
ENSG00000106028	protein_coding	single stranded DNA binding protein 1 [Source:HGNC Symbol;Acc:HGNC:11317]	SSBP1	0.31	0.00950699	0.19	5.7	0.0245132	0.260601	0.0101187	0.227021
ENSG00000104660	protein_coding	leptin receptor overlapping transcript like 1 [Source:HGNC Symbol;Acc:HGNC:6555]	LEPROTL1	-0.35	0.00364214	-0.28	4.7	0.00734117	0.152414	0.00401805	0.164537
ENSG00000023287	protein_coding	RB1 inducible coiled-coil 1 [Source:HGNC Symbol;Acc:HGNC:15574]	RB1CC1	-0.29	0.0180415	-0.32	5.48	0.0165513	0.224613	0.0188426	0.290094
ENSG00000123124	protein_coding	WW domain containing E3 ubiquitin protein ligase 1 [Source:HGNC Symbol;Acc:HGNC:17004]	WWP1	-0.3	0.0134391	-0.34	6	0.0110694	0.182626	0.0141513	0.260402
ENSG00000170881	protein_coding	ring finger protein 139 [Source:HGNC Symbol;Acc:HGNC:17023]	RNF139	-0.33	0.00609169	-0.37	4.8	0.0100548	0.174343	0.006585	0.195699
ENSG00000165272	protein_coding	aquaporin 3 (Gill blood group) [Source:HGNC Symbol;Acc:HGNC:636]	AQP3	-0.27	0.0283813	-0.55	7.01	0.00719365	0.151074	0.029318	0.343143
ENSG00000156052	protein_coding	G protein subunit alpha q [Source:HGNC Symbol;Acc:HGNC:4390]	GNAQ	-0.32	0.00748055	-0.35	5.84	0.0112174	0.184127	0.00802673	0.210182
ENSG00000119328	protein_coding	actin binding transcription modulator [Source:HGNC Symbol;Acc:HGNC:1364]	ABITRAM	-0.37	0.00231636	-0.31	4.29	0.00301217	0.0994296	0.00260723	0.146044
ENSG00000119522	protein_coding	DENN domain containing 1A [Source:HGNC Symbol;Acc:HGNC:29324]	DENND1A	0.3	0.0129421	0.24	5.47	0.0221954	0.250525	0.0136432	0.256989
ENSG00000165724	protein_coding	zinc finger MYND-type containing 19 [Source:HGNC Symbol;Acc:HGNC:21146]	ZMYND19	0.33	0.0058429	0.27	4.92	0.0260407	0.270076	0.00632588	0.193259
ENSG00000168283	protein_coding	BMI1 proto-oncogene, polycomb ring finger [Source:HGNC Symbol;Acc:HGNC:1066]	BMI1	-0.42	0.000353461	-0.69	4.45	0.00408603	0.112599	0.000441837	0.0876121
ENSG00000189180	protein_coding	zinc finger protein 33A [Source:HGNC Symbol;Acc:HGNC:13096]	ZNF33A	-0.29	0.0161781	-0.27	6.17	0.0145741	0.210933	0.0169462	0.278866
ENSG00000107771	protein_coding	coiled-coil serine rich protein 2 [Source:HGNC Symbol;Acc:HGNC:29197]	CCSER2	-0.38	0.00151176	-0.39	4.96	0.0026899	0.0941514	0.00173731	0.128319
ENSG00000107864	protein_coding	cytoplasmic polyadenylation element binding protein 3 [Source:HGNC Symbol;Acc:HGNC:21746]	CPEB3	-0.35	0.00415391	-0.55	4.09	0.001391	0.0664355	0.00455772	0.171364
ENSG00000148690	protein_coding	FRA10A associated CGG repeat 1 [Source:HGNC Symbol;Acc:HGNC:1162]	FRA10AC1	-0.4	0.000830648	-0.52	4.65	0.00210376	0.0823568	0.000985781	0.111631
ENSG00000119929	protein_coding	cutC copper transporter [Source:HGNC Symbol;Acc:HGNC:24271]	CUTC	-0.42	0.000394735	-0.28	3.94	0.00874841	0.160543	0.000489935	0.089705
ENSG00000177156	protein_coding	transaldolase 1 [Source:HGNC Symbol;Acc:HGNC:11559]	TALDO1	0.27	0.0265237	0.25	7.42	0.0243936	0.260217	0.0274407	0.333419
ENSG00000172500	protein_coding	FGF1 intracellular binding protein [Source:HGNC Symbol;Acc:HGNC:3705]	FIBP	0.33	0.00718246	0.23	5.82	0.00978141	0.171782	0.00771792	0.207204
ENSG00000149231	protein_coding	coiled-coil domain containing 82 [Source:HGNC Symbol;Acc:HGNC:26282]	CCDC82	-0.38	0.00144007	-0.53	3.84	0.00324061	0.0994296	0.00165903	0.125645
ENSG00000167257	protein_coding	ring finger protein 214 [Source:HGNC Symbol;Acc:HGNC:25335]	RNF214	0.45	0.000110263	0.3	4.29	0.000363567	0.0315941	0.000149627	0.0742102
ENSG00000134909	protein_coding	Rho GTPase activating protein 32 [Source:HGNC Symbol;Acc:HGNC:17399]	ARHGAP32	0.32	0.00810939	0.42	6.23	0.0074109	0.152414	0.00867721	0.21465
ENSG00000111790	protein_coding	FGFR1 oncogene partner 2 [Source:HGNC Symbol;Acc:HGNC:23098]	FGFR1OP2	-0.35	0.00333286	-0.28	4.64	0.0388923	0.325069	0.00369075	0.159326
ENSG00000061987	protein_coding	MON2 homolog, regulator of endosome-to-Golgi trafficking [Source:HGNC Symbol;Acc:HGNC:29177]	MON2	-0.31	0.0115454	-0.32	5.95	0.0254444	0.26665	0.0122129	0.244811
ENSG00000120860	protein_coding	WASH complex subunit 3 [Source:HGNC Symbol;Acc:HGNC:24256]	WASHC3	-0.33	0.00718246	-0.21	4.89	0.0317008	0.300041	0.00771792	0.207204
ENSG00000135124	protein_coding	purinergic receptor P2X 4 [Source:HGNC Symbol;Acc:HGNC:8535]	P2RX4	0.32	0.0084408	0.2	5.67	0.0259637	0.269535	0.00901952	0.218683
ENSG00000120697	protein_coding	ALG5 dolichyl-phosphate beta-glucosyltransferase [Source:HGNC Symbol;Acc:HGNC:20266]	ALG5	-0.32	0.0084408	-0.31	5.05	0.0228454	0.251131	0.00901952	0.218683
ENSG00000136104	protein_coding	ribonuclease H2 subunit B [Source:HGNC Symbol;Acc:HGNC:25671]	RNASEH2B	-0.35	0.00415391	-0.29	4.59	0.0310144	0.296671	0.00455772	0.171364
ENSG00000092203	protein_coding	TOX high mobility group box family member 4 [Source:HGNC Symbol;Acc:HGNC:20161]	TOX4	0.39	0.001243	0.12	6.32	0.0260498	0.270076	0.00144299	0.122482
ENSG00000100532	protein_coding	cell growth regulator with ring finger domain 1 [Source:HGNC Symbol;Acc:HGNC:15528]	CGRRF1	-0.43	0.000334338	-0.46	3.77	0.00172493	0.0738915	0.000419451	0.0876121
ENSG00000165914	protein_coding	tetratricopeptide repeat domain 7B [Source:HGNC Symbol;Acc:HGNC:19858]	TTC7B	-0.27	0.0293503	-0.35	4.78	0.0258995	0.269331	0.0302968	0.347284
ENSG00000153485	protein_coding	transmembrane protein 251 [Source:HGNC Symbol;Acc:HGNC:20218]	TMEM251	-0.37	0.00192063	-0.49	3.97	0.00221303	0.084036	0.00218113	0.136073
ENSG00000090060	protein_coding	poly(A) polymerase alpha [Source:HGNC Symbol;Acc:HGNC:14981]	PAPOLA	-0.26	0.031372	-0.25	7.09	0.0262537	0.271363	0.0323376	0.356646
ENSG00000075413	protein_coding	microtubule affinity regulating kinase 3 [Source:HGNC Symbol;Acc:HGNC:6897]	MARK3	0.34	0.00433813	0.13	6.5	0.0272205	0.2764	0.00475147	0.173596
ENSG00000260916	protein_coding	cell cycle progression 1 [Source:HGNC Symbol;Acc:HGNC:24227]	CCPG1	-0.36	0.00242604	-0.49	4.01	0.00223869	0.0844014	0.00272484	0.147971
ENSG00000169018	protein_coding	fem-1 homolog B [Source:HGNC Symbol;Acc:HGNC:3649]	FEM1B	-0.33	0.00718246	-0.26	5.75	0.0127198	0.198697	0.00771792	0.207204
ENSG00000140367	protein_coding	ubiquitin conjugating enzyme E2 Q2 [Source:HGNC Symbol;Acc:HGNC:19248]	UBE2Q2	-0.3	0.0134391	-0.27	5.51	0.024947	0.263384	0.0141513	0.260402
ENSG00000259291	lncRNA	ZNF710 antisense RNA 1 [Source:HGNC Symbol;Acc:HGNC:53141]	ZNF710-AS1	-0.36	0.00278348	-0.32	4.28	0.0127614	0.199057	0.00310683	0.153536
ENSG00000260807	lncRNA	cytoplasmic endogenous regulator of oxidative phosphorylation 1 [Source:HGNC Symbol;Acc:HGNC:53928]	CEROX1	0.33	0.0058429	0.48	4.03	0.0103964	0.176268	0.00632588	0.193259
ENSG00000260260	lncRNA	small nucleolar RNA host gene 19 [Source:HGNC Symbol;Acc:HGNC:49574]	SNHG19	0.3	0.0150298	0.54	5.51	0.0274899	0.278262	0.0157757	0.272654
ENSG00000171928	protein_coding	trans-golgi network vesicle protein 23 homolog B [Source:HGNC Symbol;Acc:HGNC:20399]	TVP23B	-0.43	0.000282498	-0.48	3.94	0.000340902	0.0303695	0.000358394	0.0876121
ENSG00000167085	protein_coding	prohibitin [Source:HGNC Symbol;Acc:HGNC:8912]	PHB	0.26	0.0346224	0.18	5.93	0.0437787	0.343829	0.0356155	0.370724
ENSG00000170832	protein_coding	ubiquitin specific peptidase 32 [Source:HGNC Symbol;Acc:HGNC:19143]	USP32	0.41	0.000576221	0.37	4.42	0.000373474	0.0321869	0.000698604	0.0979029
ENSG00000154265	protein_coding	ATP binding cassette subfamily A member 5 [Source:HGNC Symbol;Acc:HGNC:35]	ABCA5	-0.34	0.00433813	-0.38	5.56	0.00557412	0.133005	0.00475147	0.173596
ENSG00000265933	lncRNA	long intergenic non-protein coding RNA 668 [Source:HGNC Symbol;Acc:HGNC:44328]	LINC00668	-0.31	0.0115367	-3.31	4.88	6.83423e-05	0.0123853	0.0128876	0.251638
ENSG00000134769	protein_coding	dystrobrevin alpha [Source:HGNC Symbol;Acc:HGNC:3057]	DTNA	-0.26	0.0335091	-0.36	4.76	0.042947	0.340098	0.0344931	0.366954
ENSG00000078142	protein_coding	phosphatidylinositol 3-kinase catalytic subunit type 3 [Source:HGNC Symbol;Acc:HGNC:8974]	PIK3C3	-0.39	0.00112549	-0.2	5.29	0.0140397	0.209317	0.00131349	0.117326
ENSG00000130299	protein_coding	GTP binding protein 3, mitochondrial [Source:HGNC Symbol;Acc:HGNC:14880]	GTPBP3	0.35	0.00397665	0.28	4.84	0.00406103	0.112389	0.00437104	0.169061
ENSG00000105671	protein_coding	DEAD-box helicase 49 [Source:HGNC Symbol;Acc:HGNC:18684]	DDX49	0.36	0.00291266	0.26	5.64	0.0118367	0.189848	0.00324446	0.153663
ENSG00000089335	protein_coding	zinc finger protein 302 [Source:HGNC Symbol;Acc:HGNC:13848]	ZNF302	-0.35	0.00415391	-0.38	5.6	0.00387219	0.109291	0.00455772	0.171364
ENSG00000213024	protein_coding	nucleoporin 62 [Source:HGNC Symbol;Acc:HGNC:8066]	NUP62	0.33	0.00689484	0.22	6.02	0.0153759	0.216459	0.00741964	0.204384
ENSG00000171425	protein_coding	zinc finger protein 581 [Source:HGNC Symbol;Acc:HGNC:25017]	ZNF581	0.38	0.00174648	0.36	4.26	0.00202738	0.0804035	0.0019926	0.133178
ENSG00000125877	protein_coding	inosine triphosphatase [Source:HGNC Symbol;Acc:HGNC:6176]	ITPA	0.35	0.00397665	0.26	5.6	0.0103323	0.176268	0.00437104	0.169061
ENSG00000125995	protein_coding	reactive oxygen species modulator 1 [Source:HGNC Symbol;Acc:HGNC:16185]	ROMO1	0.28	0.0231151	0.3	5.63	0.020865	0.24764	0.0239912	0.315056
ENSG00000174306	protein_coding	zinc fingers and homeoboxes 3 [Source:HGNC Symbol;Acc:HGNC:15935]	ZHX3	0.28	0.0239303	0.38	5.6	0.00686362	0.147492	0.0248168	0.320093
ENSG00000101457	protein_coding	deoxynucleotidyltransferase terminal interacting protein 1 [Source:HGNC Symbol;Acc:HGNC:16160]	DNTTIP1	0.36	0.00265943	0.23	4.83	0.014576	0.210933	0.00297447	0.151539
ENSG00000020256	protein_coding	ZFP64 zinc finger protein [Source:HGNC Symbol;Acc:HGNC:15940]	ZFP64	0.4	0.000920065	0.27	4.45	0.00208427	0.081814	0.00108565	0.112785
ENSG00000101193	protein_coding	GID complex subunit 8 homolog [Source:HGNC Symbol;Acc:HGNC:15857]	GID8	0.38	0.00174648	0.24	6.22	0.00171229	0.0736753	0.0019926	0.133178
ENSG00000232442	lncRNA	melanoma highly expressed competing endogenous lncRNA for miR-425 and miR-489 [Source:HGNC Symbol;Acc:HGNC:53110]	MHENCR	0.35	0.00333286	0.32	4.23	0.00850663	0.15874	0.00369075	0.159326
ENSG00000100296	protein_coding	THO complex 5 [Source:HGNC Symbol;Acc:HGNC:19074]	THOC5	0.38	0.00137146	0.31	5.33	0.000738492	0.0466432	0.00158396	0.12453
ENSG00000183864	protein_coding	transducer of ERBB2, 2 [Source:HGNC Symbol;Acc:HGNC:11980]	TOB2	0.29	0.0180415	0.25	6.86	0.0450651	0.349936	0.0188426	0.290094
ENSG00000219438	protein_coding	TAFA chemokine like family member 5 [Source:HGNC Symbol;Acc:HGNC:21592]	TAFA5	0.43	0.000282498	0.71	3.35	0.000678458	0.0443959	0.000358394	0.0876121
ENSG00000008086	protein_coding	cyclin dependent kinase like 5 [Source:HGNC Symbol;Acc:HGNC:11411]	CDKL5	-0.33	0.0058429	-0.33	4.86	0.0205385	0.247479	0.00632588	0.193259
ENSG00000232593	protein_coding	KDM5C adjacent transcript [Source:HGNC Symbol;Acc:HGNC:49510]	KANTR	-0.33	0.0058429	-0.34	4.73	0.00898722	0.163788	0.00632588	0.193259
ENSG00000102401	protein_coding	armadillo repeat containing X-linked 3 [Source:HGNC Symbol;Acc:HGNC:24065]	ARMCX3	-0.28	0.021555	-0.32	6.33	0.0218507	0.250525	0.0224101	0.306243
ENSG00000124333	protein_coding	vesicle associated membrane protein 7 [Source:HGNC Symbol;Acc:HGNC:11486]	VAMP7	-0.38	0.0013058	-0.39	4.89	0.00329478	0.0996406	0.00151199	0.123936
ENSG00000078369	protein_coding	G protein subunit beta 1 [Source:HGNC Symbol;Acc:HGNC:4396]	GNB1	0.28	0.0231151	0.15	8.33	0.0352809	0.316815	0.0239912	0.315056
ENSG00000157870	protein_coding	peroxiredoxin like 2B [Source:HGNC Symbol;Acc:HGNC:28390]	PRXL2B	0.26	0.0369418	0.27	4.91	0.0492161	0.367057	0.0379525	0.380544
ENSG00000116954	protein_coding	Ras related GTP binding C [Source:HGNC Symbol;Acc:HGNC:19902]	RRAGC	-0.35	0.00348445	-0.35	3.9	0.00541887	0.131503	0.00385129	0.162155
ENSG00000184588	protein_coding	phosphodiesterase 4B [Source:HGNC Symbol;Acc:HGNC:8781]	PDE4B	-0.33	0.0056031	-0.38	5.11	0.0383102	0.321708	0.00607584	0.191273
ENSG00000077254	protein_coding	ubiquitin specific peptidase 33 [Source:HGNC Symbol;Acc:HGNC:20059]	USP33	-0.31	0.0106886	-0.28	6.16	0.0423786	0.338035	0.0113337	0.238073
ENSG00000134255	protein_coding	choline/ethanolamine phosphotransferase 1 [Source:HGNC Symbol;Acc:HGNC:24289]	CEPT1	-0.36	0.00318716	-0.39	4.52	0.00979837	0.171782	0.00353623	0.158825
ENSG00000116752	protein_coding	BCAS2 pre-mRNA processing factor [Source:HGNC Symbol;Acc:HGNC:975]	BCAS2	-0.36	0.00254034	-0.35	4.69	0.00335417	0.100526	0.00284719	0.149848
ENSG00000186141	protein_coding	RNA polymerase III subunit C [Source:HGNC Symbol;Acc:HGNC:30076]	POLR3C	0.36	0.00254034	0.24	4.44	0.00321094	0.0994296	0.00284719	0.149848
ENSG00000158864	protein_coding	NADH:ubiquinone oxidoreductase core subunit S2 [Source:HGNC Symbol;Acc:HGNC:7708]	NDUFS2	0.29	0.0161781	0.15	6.8	0.0294123	0.28766	0.0169462	0.278866
ENSG00000075945	protein_coding	kinesin associated protein 3 [Source:HGNC Symbol;Acc:HGNC:17060]	KIFAP3	-0.41	0.000517863	-0.31	4.72	0.00515522	0.128981	0.000631936	0.0943717
ENSG00000230124	protein_coding	acyl-CoA binding domain containing 6 [Source:HGNC Symbol;Acc:HGNC:23339]	ACBD6	0.32	0.00913925	0.17	5.55	0.0361833	0.316815	0.00973993	0.224291
ENSG00000119285	protein_coding	HEAT repeat containing 1 [Source:HGNC Symbol;Acc:HGNC:25517]	HEATR1	0.35	0.00348445	0.27	4.66	0.0052824	0.130441	0.00385129	0.162155
ENSG00000185420	protein_coding	SET and MYND domain containing 3 [Source:HGNC Symbol;Acc:HGNC:15513]	SMYD3	0.37	0.0018317	0.38	4.03	0.00376485	0.107044	0.00208494	0.135743
ENSG00000143995	protein_coding	Meis homeobox 1 [Source:HGNC Symbol;Acc:HGNC:7000]	MEIS1	-0.25	0.0406621	-0.38	5.63	0.0435557	0.342818	0.0416981	0.392257
ENSG00000168887	protein_coding	chromosome 2 open reading frame 68 [Source:HGNC Symbol;Acc:HGNC:34353]	C2orf68	0.34	0.00433813	0.15	5.66	0.0240898	0.259178	0.00475147	0.173596
ENSG00000158417	protein_coding	eukaryotic translation initiation factor 5B [Source:HGNC Symbol;Acc:HGNC:30793]	EIF5B	-0.26	0.0346224	-0.31	6.9	0.0497166	0.369494	0.0356155	0.370724
ENSG00000115947	protein_coding	origin recognition complex subunit 4 [Source:HGNC Symbol;Acc:HGNC:8490]	ORC4	-0.32	0.00778942	-0.34	4.91	0.0127985	0.199232	0.00834639	0.213407
ENSG00000136546	protein_coding	sodium voltage-gated channel alpha subunit 7 [Source:HGNC Symbol;Acc:HGNC:10594]	SCN7A	-0.34	0.00493492	-0.58	4.47	0.0303194	0.293388	0.0053775	0.182255
ENSG00000115540	protein_coding	MOB family member 4, phocein [Source:HGNC Symbol;Acc:HGNC:17261]	MOB4	-0.4	0.000749177	-0.41	4.15	0.0159666	0.221096	0.000894354	0.106848
ENSG00000082146	protein_coding	STE20 related adaptor beta [Source:HGNC Symbol;Acc:HGNC:13205]	STRADB	-0.35	0.00415391	-0.4	4.47	0.0014149	0.0669671	0.00455772	0.171364
ENSG00000135900	protein_coding	mitochondrial ribosomal protein L44 [Source:HGNC Symbol;Acc:HGNC:16650]	MRPL44	0.31	0.0111099	0.27	4.77	0.00508293	0.128282	0.0117661	0.241529
ENSG00000006607	protein_coding	FERM, ARH/RhoGEF and pleckstrin domain protein 2 [Source:HGNC Symbol;Acc:HGNC:16460]	FARP2	0.32	0.00810939	0.3	5.16	0.00443706	0.119003	0.00867721	0.21465
ENSG00000134086	protein_coding	von Hippel-Lindau tumor suppressor [Source:HGNC Symbol;Acc:HGNC:12687]	VHL	0.4	0.000920065	0.25	5.29	0.00365214	0.105495	0.00108565	0.112785
ENSG00000154813	protein_coding	diphthamide biosynthesis 3 [Source:HGNC Symbol;Acc:HGNC:27717]	DPH3	-0.43	0.000282498	-0.3	3.99	0.0050305	0.127736	0.000358394	0.0876121
ENSG00000151092	protein_coding	N-glycanase 1 [Source:HGNC Symbol;Acc:HGNC:17646]	NGLY1	-0.33	0.00689484	-0.22	5.33	0.0101983	0.175663	0.00741964	0.204384
ENSG00000211456	protein_coding	SAC1 like phosphatidylinositide phosphatase [Source:HGNC Symbol;Acc:HGNC:17059]	SACM1L	-0.26	0.031372	-0.22	5.66	0.0407211	0.331673	0.0323376	0.356646
ENSG00000163412	protein_coding	eukaryotic translation initiation factor 4E family member 3 [Source:HGNC Symbol;Acc:HGNC:31837]	EIF4E3	-0.32	0.00878397	-0.32	4.87	0.0115869	0.188067	0.00937364	0.221866
ENSG00000175792	protein_coding	RuvB like AAA ATPase 1 [Source:HGNC Symbol;Acc:HGNC:10474]	RUVBL1	0.25	0.039389	0.26	5.42	0.0194157	0.239955	0.0404167	0.387838
ENSG00000113971	protein_coding	nephrocystin 3 [Source:HGNC Symbol;Acc:HGNC:7907]	NPHP3	-0.32	0.00810939	-0.31	4.37	0.0169836	0.226353	0.00867721	0.21465
ENSG00000114120	protein_coding	solute carrier family 25 member 36 [Source:HGNC Symbol;Acc:HGNC:25554]	SLC25A36	-0.29	0.0155949	-0.39	6.28	0.031757	0.300041	0.0163519	0.275052
ENSG00000181467	protein_coding	RAP2B, member of RAS oncogene family [Source:HGNC Symbol;Acc:HGNC:9862]	RAP2B	0.26	0.030347	0.44	4.35	0.00549676	0.132647	0.0313031	0.351897
ENSG00000109501	protein_coding	wolframin ER transmembrane glycoprotein [Source:HGNC Symbol;Acc:HGNC:12762]	WFS1	-0.32	0.00913925	-0.24	6.56	0.0463561	0.355585	0.00973993	0.224291
ENSG00000163312	protein_coding	helicase, POLQ like [Source:HGNC Symbol;Acc:HGNC:18536]	HELQ	-0.52	6.90355e-06	-0.34	3.66	0.00129363	0.0641555	1.19776e-05	0.0370215
ENSG00000164040	protein_coding	progesterone receptor membrane component 2 [Source:HGNC Symbol;Acc:HGNC:16089]	PGRMC2	-0.25	0.0381491	-0.29	6.01	0.0254522	0.266656	0.0391684	0.385369
ENSG00000061918	protein_coding	guanylate cyclase 1 soluble subunit beta 1 [Source:HGNC Symbol;Acc:HGNC:4687]	GUCY1B1	0.32	0.00810939	0.34	4.5	0.00400098	0.111416	0.00867721	0.21465
ENSG00000056050	protein_coding	histone PARylation factor 1 [Source:HGNC Symbol;Acc:HGNC:26051]	HPF1	-0.4	0.000711221	-0.32	3.89	0.0104402	0.176655	0.000851603	0.104888
ENSG00000164117	protein_coding	F-box protein 8 [Source:HGNC Symbol;Acc:HGNC:13587]	FBXO8	-0.4	0.000874322	-0.34	4.14	0.00358856	0.104899	0.00103462	0.112625
ENSG00000112972	protein_coding	3-hydroxy-3-methylglutaryl-CoA synthase 1 [Source:HGNC Symbol;Acc:HGNC:5007]	HMGCS1	-0.27	0.0265237	-0.34	5.72	0.0271613	0.276088	0.0274407	0.333419
ENSG00000213949	protein_coding	integrin subunit alpha 1 [Source:HGNC Symbol;Acc:HGNC:6134]	ITGA1	-0.26	0.0324258	-0.4	6.53	0.044346	0.346631	0.0334007	0.36235
ENSG00000067248	protein_coding	DExH-box helicase 29 [Source:HGNC Symbol;Acc:HGNC:15815]	DHX29	-0.3	0.0150298	-0.31	5.4	0.00954517	0.169953	0.0157757	0.272654
ENSG00000085365	protein_coding	secretory carrier membrane protein 1 [Source:HGNC Symbol;Acc:HGNC:10563]	SCAMP1	-0.28	0.0208092	-0.49	5.09	0.00664574	0.145574	0.0216536	0.303099
ENSG00000058729	protein_coding	RIO kinase 2 [Source:HGNC Symbol;Acc:HGNC:18999]	RIOK2	-0.41	0.000640498	-0.34	4.13	0.00278964	0.0954297	0.000771646	0.101866
ENSG00000164211	protein_coding	StAR related lipid transfer domain containing 4 [Source:HGNC Symbol;Acc:HGNC:18058]	STARD4	-0.38	0.00144007	-0.72	4.23	0.00283941	0.0961934	0.00165903	0.125645
ENSG00000171444	protein_coding	MCC regulator of WNT signaling pathway [Source:HGNC Symbol;Acc:HGNC:6935]	MCC	-0.27	0.0293503	-0.48	5.18	0.00637443	0.142892	0.0302968	0.347284
ENSG00000047188	protein_coding	YTH domain containing 2 [Source:HGNC Symbol;Acc:HGNC:24721]	YTHDC2	-0.28	0.021555	-0.26	5.47	0.0301886	0.292596	0.0224101	0.306243
ENSG00000168944	protein_coding	centrosomal protein 120 [Source:HGNC Symbol;Acc:HGNC:26690]	CEP120	-0.34	0.00433813	-0.3	4.46	0.0111486	0.183328	0.00475147	0.173596
ENSG00000119048	protein_coding	ubiquitin conjugating enzyme E2 B [Source:HGNC Symbol;Acc:HGNC:12473]	UBE2B	-0.31	0.0102813	-0.23	5.26	0.0434395	0.342412	0.0109153	0.232554
ENSG00000198315	protein_coding	zinc finger with KRAB and SCAN domains 8 [Source:HGNC Symbol;Acc:HGNC:12983]	ZKSCAN8	-0.29	0.0193832	-0.32	5.63	0.0207916	0.247607	0.0202061	0.294775
ENSG00000204498	protein_coding	NFKB inhibitor like 1 [Source:HGNC Symbol;Acc:HGNC:7800]	NFKBIL1	0.34	0.0047284	0.33	4.6	0.0108455	0.180262	0.00516112	0.178984
ENSG00000204256	protein_coding	bromodomain containing 2 [Source:HGNC Symbol;Acc:HGNC:1103]	BRD2	0.27	0.0293503	0.2	8.34	0.0170895	0.226974	0.0302968	0.347284
ENSG00000146070	protein_coding	phospholipase A2 group VII [Source:HGNC Symbol;Acc:HGNC:9040]	PLA2G7	0.25	0.0433106	0.77	5.58	0.0229609	0.251706	0.0443626	0.394326
ENSG00000111880	protein_coding	RNA guanylyltransferase and 5'-phosphatase [Source:HGNC Symbol;Acc:HGNC:10073]	RNGTT	-0.41	0.000576221	-0.38	3.71	0.00221092	0.084036	0.000698604	0.0979029
ENSG00000146409	protein_coding	solute carrier family 18 member B1 [Source:HGNC Symbol;Acc:HGNC:21573]	SLC18B1	-0.43	0.000282498	-0.43	3.63	0.00131834	0.0644674	0.000358394	0.0876121
ENSG00000071242	protein_coding	ribosomal protein S6 kinase A2 [Source:HGNC Symbol;Acc:HGNC:10431]	RPS6KA2	-0.28	0.0231151	-0.27	6.17	0.0294319	0.287755	0.0239912	0.315056
ENSG00000153814	protein_coding	JAZF zinc finger 1 [Source:HGNC Symbol;Acc:HGNC:28917]	JAZF1	-0.38	0.00158664	-0.62	4.3	0.0121839	0.193285	0.00181891	0.130318
ENSG00000127995	protein_coding	CAS1 domain containing 1 [Source:HGNC Symbol;Acc:HGNC:16014]	CASD1	-0.31	0.0102813	-0.49	4.97	0.0124101	0.195911	0.0109153	0.232554
ENSG00000127990	protein_coding	sarcoglycan epsilon [Source:HGNC Symbol;Acc:HGNC:10808]	SGCE	-0.32	0.00778942	-0.39	4.17	0.0150481	0.214559	0.00834639	0.213407
ENSG00000104695	protein_coding	protein phosphatase 2 catalytic subunit beta [Source:HGNC Symbol;Acc:HGNC:9300]	PPP2CB	-0.29	0.0180415	-0.25	6.09	0.0184535	0.236766	0.0188426	0.290094
ENSG00000180694	protein_coding	transmembrane protein 64 [Source:HGNC Symbol;Acc:HGNC:25441]	TMEM64	-0.38	0.00137146	-0.37	4.12	0.00424877	0.115389	0.00158396	0.12453
ENSG00000179091	protein_coding	cytochrome c1 [Source:HGNC Symbol;Acc:HGNC:2579]	CYC1	0.26	0.0357665	0.22	6.79	0.0295516	0.288489	0.0367684	0.37564
ENSG00000185122	protein_coding	heat shock transcription factor 1 [Source:HGNC Symbol;Acc:HGNC:5224]	HSF1	0.28	0.0231151	0.2	6.61	0.035906	0.316815	0.0239912	0.315056
ENSG00000096872	protein_coding	intraflagellar transport 74 [Source:HGNC Symbol;Acc:HGNC:21424]	IFT74	-0.39	0.00118293	-0.37	3.94	0.00297172	0.098785	0.00137686	0.120068
ENSG00000187866	protein_coding	family with sequence similarity 122A [Source:HGNC Symbol;Acc:HGNC:23490]	FAM122A	-0.39	0.0010181	-0.31	4.71	0.00247322	0.0898092	0.00119464	0.114062
ENSG00000119396	protein_coding	RAB14, member RAS oncogene family [Source:HGNC Symbol;Acc:HGNC:16524]	RAB14	-0.25	0.0406621	-0.19	6.67	0.0431874	0.341211	0.0416981	0.392257
ENSG00000165983	protein_coding	phosphotriesterase related [Source:HGNC Symbol;Acc:HGNC:9590]	PTER	-0.39	0.0010181	-0.45	3.83	0.000419271	0.0341123	0.00119464	0.114062
ENSG00000122958	protein_coding	VPS26, retromer complex component A [Source:HGNC Symbol;Acc:HGNC:12711]	VPS26A	-0.34	0.0047284	-0.28	5.46	0.0101513	0.175284	0.00516112	0.178984
ENSG00000235823	lncRNA	oligodendrocyte maturation-associated long intergenic non-coding RNA [Source:HGNC Symbol;Acc:HGNC:28060]	OLMALINC	-0.25	0.041969	-0.48	4.76	0.00605359	0.138252	0.0430131	0.394326
ENSG00000198825	protein_coding	inositol polyphosphate-5-phosphatase F [Source:HGNC Symbol;Acc:HGNC:17054]	INPP5F	-0.36	0.00265943	-0.32	4.58	0.0013792	0.066198	0.00297447	0.151539
ENSG00000205339	protein_coding	importin 7 [Source:HGNC Symbol;Acc:HGNC:9852]	IPO7	-0.26	0.0324258	-0.23	6.46	0.0344919	0.313858	0.0334007	0.36235
ENSG00000186104	protein_coding	cytochrome P450 family 2 subfamily R member 1 [Source:HGNC Symbol;Acc:HGNC:20580]	CYP2R1	-0.39	0.00112549	-0.33	4.31	0.00326923	0.0994296	0.00131349	0.117326
ENSG00000173914	protein_coding	RNA binding motif protein 4B [Source:HGNC Symbol;Acc:HGNC:28842]	RBM4B	-0.42	0.000373578	-0.21	4.98	0.00598133	0.137422	0.000465316	0.0885917
ENSG00000109929	protein_coding	sterol-C5-desaturase [Source:HGNC Symbol;Acc:HGNC:10547]	SC5D	-0.31	0.0111099	-0.5	6.78	0.0114064	0.185815	0.0117661	0.241529
ENSG00000166086	protein_coding	junctional adhesion molecule 3 [Source:HGNC Symbol;Acc:HGNC:15532]	JAM3	-0.29	0.0187021	-0.4	6.08	0.0338603	0.310442	0.0195141	0.294775
ENSG00000129317	protein_coding	pseudouridine synthase 7 like [Source:HGNC Symbol;Acc:HGNC:25276]	PUS7L	-0.35	0.00380614	-0.48	4.34	0.00780915	0.155259	0.00419123	0.166631
ENSG00000197757	protein_coding	homeobox C6 [Source:HGNC Symbol;Acc:HGNC:5128]	HOXC6	0.34	0.00452954	1.18	4.18	0.00890474	0.162765	0.00495252	0.176752
ENSG00000179941	protein_coding	Bardet-Biedl syndrome 10 [Source:HGNC Symbol;Acc:HGNC:26291]	BBS10	-0.37	0.0021102	-0.51	3.71	0.00307061	0.0994296	0.00238562	0.141094
ENSG00000139343	protein_coding	small nuclear ribonucleoprotein polypeptide F [Source:HGNC Symbol;Acc:HGNC:11162]	SNRPF	0.34	0.00452954	0.24	4.94	0.00672861	0.146616	0.00495252	0.176752
ENSG00000151136	protein_coding	BTB domain containing 11 [Source:HGNC Symbol;Acc:HGNC:23844]	BTBD11	-0.35	0.00380614	-0.47	4.07	0.00460258	0.121482	0.00419123	0.166631
ENSG00000089022	protein_coding	MAPK activated protein kinase 5 [Source:HGNC Symbol;Acc:HGNC:6889]	MAPKAPK5	0.37	0.00221113	0.2	5.62	0.004997	0.127571	0.00249421	0.143261
ENSG00000276045	protein_coding	ORAI calcium release-activated calcium modulator 1 [Source:HGNC Symbol;Acc:HGNC:25896]	ORAI1	0.38	0.00137146	0.42	3.83	0.00225099	0.0847004	0.00158396	0.12453
ENSG00000005812	protein_coding	F-box and leucine rich repeat protein 3 [Source:HGNC Symbol;Acc:HGNC:13599]	FBXL3	-0.32	0.00878397	-0.4	5.22	0.0117849	0.189658	0.00937364	0.221866
ENSG00000274827	lncRNA	long intergenic non-protein coding RNA 1297 [Source:HGNC Symbol;Acc:HGNC:50443]	LINC01297	-0.31	0.0115454	-0.96	4.63	0.0221449	0.250525	0.0122129	0.244811
ENSG00000100911	protein_coding	proteasome activator subunit 2 [Source:HGNC Symbol;Acc:HGNC:9569]	PSME2	0.29	0.0155949	0.24	7.16	0.0101212	0.174972	0.0163519	0.275052
ENSG00000257621	lncRNA	PSMA3 antisense RNA 1 [Source:HGNC Symbol;Acc:HGNC:26445]	PSMA3-AS1	-0.29	0.0180415	-0.26	6.29	0.0170176	0.22654	0.0188426	0.290094
ENSG00000140105	protein_coding	tryptophanyl-tRNA synthetase 1 [Source:HGNC Symbol;Acc:HGNC:12729]	WARS1	0.26	0.0346224	0.23	6.52	0.0218642	0.250525	0.0356155	0.370724
ENSG00000078304	protein_coding	protein phosphatase 2 regulatory subunit B'gamma [Source:HGNC Symbol;Acc:HGNC:9311]	PPP2R5C	-0.28	0.0200854	-0.18	6.38	0.0332727	0.307478	0.0209191	0.298145
ENSG00000247556	lncRNA	OIP5 antisense RNA 1 [Source:HGNC Symbol;Acc:HGNC:43563]	OIP5-AS1	-0.27	0.0247698	-0.25	6.21	0.0248064	0.26228	0.0256666	0.324808
ENSG00000104131	protein_coding	eukaryotic translation initiation factor 3 subunit J [Source:HGNC Symbol;Acc:HGNC:3270]	EIF3J	-0.25	0.0381491	-0.3	5.53	0.0251553	0.264622	0.0391684	0.385369
ENSG00000069869	protein_coding	NEDD4 E3 ubiquitin protein ligase [Source:HGNC Symbol;Acc:HGNC:7727]	NEDD4	-0.42	0.000394735	-0.3	3.8	0.00525346	0.130157	0.000489935	0.089705
ENSG00000137871	protein_coding	zinc finger protein 280D [Source:HGNC Symbol;Acc:HGNC:25953]	ZNF280D	-0.3	0.0144825	-0.25	5.43	0.036791	0.317632	0.0152171	0.267844
ENSG00000205937	protein_coding	RNA binding protein with serine rich domain 1 [Source:HGNC Symbol;Acc:HGNC:10080]	RNPS1	0.36	0.00242604	0.16	7.23	0.0381399	0.320763	0.00272484	0.147971
ENSG00000103381	protein_coding	calcineurin like phosphoesterase domain containing 1 [Source:HGNC Symbol;Acc:HGNC:25632]	CPPED1	-0.32	0.00778942	-0.33	4.62	0.0157422	0.219609	0.00834639	0.213407
ENSG00000103429	protein_coding	bifunctional apoptosis regulator [Source:HGNC Symbol;Acc:HGNC:17613]	BFAR	0.32	0.00878397	0.17	5.49	0.019513	0.240781	0.00937364	0.221866
ENSG00000103257	protein_coding	solute carrier family 7 member 5 [Source:HGNC Symbol;Acc:HGNC:11063]	SLC7A5	0.25	0.041969	1.36	4.19	6.40973e-05	0.0118749	0.0430131	0.394326
ENSG00000167549	protein_coding	coronin 6 [Source:HGNC Symbol;Acc:HGNC:21356]	CORO6	-0.26	0.0357665	-0.55	4.69	0.0135351	0.205309	0.0367684	0.37564
ENSG00000167925	protein_coding	GH3 domain containing [Source:HGNC Symbol;Acc:HGNC:24438]	GHDC	-0.26	0.0357665	-0.3	5.8	0.0257296	0.268429	0.0367684	0.37564
ENSG00000108788	protein_coding	MAX dimerization protein MLX [Source:HGNC Symbol;Acc:HGNC:11645]	MLX	0.25	0.0381491	0.22	5.81	0.018803	0.239035	0.0391684	0.385369
ENSG00000167863	protein_coding	ATP synthase peripheral stalk subunit d [Source:HGNC Symbol;Acc:HGNC:845]	ATP5PD	0.3	0.0134391	0.18	6.31	0.0283041	0.283397	0.0141513	0.260402
ENSG00000266714	protein_coding	myosin XVB [Source:HGNC Symbol;Acc:HGNC:14083]	MYO15B	-0.25	0.0381491	-0.44	7.63	0.0270786	0.275537	0.0391684	0.385369
ENSG00000167900	protein_coding	thymidine kinase 1 [Source:HGNC Symbol;Acc:HGNC:11830]	TK1	0.33	0.0058429	0.65	3.78	0.00188876	0.0775009	0.00632588	0.193259
ENSG00000257267	transcribed_unitary_pseudogene	zinc finger protein 271, pseudogene [Source:HGNC Symbol;Acc:HGNC:13065]	ZNF271P	-0.35	0.00415391	-0.19	4.84	0.0197715	0.242299	0.00455772	0.171364
ENSG00000127527	protein_coding	epidermal growth factor receptor pathway substrate 15 like 1 [Source:HGNC Symbol;Acc:HGNC:24634]	EPS15L1	0.31	0.00950699	0.26	5.45	0.00551819	0.132868	0.0101187	0.227021
ENSG00000105738	protein_coding	signal induced proliferation associated 1 like 3 [Source:HGNC Symbol;Acc:HGNC:23801]	SIPA1L3	0.25	0.0381491	0.3	6.16	0.0238667	0.257737	0.0391684	0.385369
ENSG00000167384	protein_coding	zinc finger protein 180 [Source:HGNC Symbol;Acc:HGNC:12970]	ZNF180	-0.3	0.0134391	-0.56	4.28	0.02316	0.253297	0.0141513	0.260402
ENSG00000174403	lncRNA	MIR1-1HG antisense RNA 1 [Source:HGNC Symbol;Acc:HGNC:26393]	MIR1-1HG-AS1	-0.3	0.0134391	-0.82	3.87	0.00837805	0.15874	0.0141513	0.260402
ENSG00000147027	protein_coding	transmembrane protein 47 [Source:HGNC Symbol;Acc:HGNC:18515]	TMEM47	-0.31	0.00988756	-0.43	4.75	0.0336853	0.309451	0.0105104	0.230399
ENSG00000162585	protein_coding	FA core complex associated protein 20 [Source:HGNC Symbol;Acc:HGNC:26428]	FAAP20	0.25	0.041969	0.25	6.22	0.017716	0.231594	0.0430131	0.394326
ENSG00000188529	protein_coding	serine and arginine rich splicing factor 10 [Source:HGNC Symbol;Acc:HGNC:16713]	SRSF10	-0.27	0.0256341	-0.21	6.57	0.0392629	0.326665	0.026541	0.330735
ENSG00000130695	protein_coding	centrosomal protein 85 [Source:HGNC Symbol;Acc:HGNC:25309]	CEP85	0.39	0.00112549	0.37	3.73	0.0012393	0.0635917	0.00131349	0.117326
ENSG00000116353	protein_coding	mitochondrial trans-2-enoyl-CoA reductase [Source:HGNC Symbol;Acc:HGNC:19691]	MECR	0.36	0.00291266	0.18	4.58	0.0146547	0.211628	0.00324446	0.153663
ENSG00000084623	protein_coding	eukaryotic translation initiation factor 3 subunit I [Source:HGNC Symbol;Acc:HGNC:3272]	EIF3I	0.26	0.0324258	0.22	7.58	0.0311304	0.297462	0.0334007	0.36235
ENSG00000117385	protein_coding	prolyl 3-hydroxylase 1 [Source:HGNC Symbol;Acc:HGNC:19316]	P3H1	0.37	0.00192063	0.2	5.32	0.0159706	0.221099	0.00218113	0.136073
ENSG00000162604	protein_coding	TM2 domain containing 1 [Source:HGNC Symbol;Acc:HGNC:24142]	TM2D1	-0.34	0.00514938	-0.26	4.7	0.0162475	0.223496	0.00560192	0.183989
ENSG00000203965	protein_coding	EF-hand calcium binding domain 7 [Source:HGNC Symbol;Acc:HGNC:29379]	EFCAB7	-0.5	1.89334e-05	-0.54	3.26	0.000121899	0.0166071	2.97984e-05	0.0491036
ENSG00000116266	protein_coding	syntaxin binding protein 3 [Source:HGNC Symbol;Acc:HGNC:11446]	STXBP3	-0.32	0.00748055	-0.28	5.06	0.00858393	0.159253	0.00802673	0.210182
ENSG00000266338	protein_coding	NBPF member 15 [Source:HGNC Symbol;Acc:HGNC:28791]	NBPF15	0.27	0.0265237	0.46	4.62	0.0114829	0.186643	0.0274407	0.333419
ENSG00000131791	protein_coding	protein kinase AMP-activated non-catalytic subunit beta 2 [Source:HGNC Symbol;Acc:HGNC:9379]	PRKAB2	-0.32	0.00878397	-0.27	5.2	0.0181343	0.234243	0.00937364	0.221866
ENSG00000121486	protein_coding	tRNA methyltransferase 1 like [Source:HGNC Symbol;Acc:HGNC:16782]	TRMT1L	-0.33	0.00661737	-0.37	3.85	0.00733811	0.152414	0.0071316	0.20154
ENSG00000266028	protein_coding	SLIT-ROBO Rho GTPase activating protein 2 [Source:HGNC Symbol;Acc:HGNC:19751]	SRGAP2	0.28	0.0200854	0.24	4.96	0.0351645	0.316815	0.0209191	0.298145
ENSG00000168159	protein_coding	ring finger protein 187 [Source:HGNC Symbol;Acc:HGNC:27146]	RNF187	0.25	0.0433106	0.21	7.16	0.0473316	0.359736	0.0443626	0.394326
ENSG00000084733	protein_coding	RAB10, member RAS oncogene family [Source:HGNC Symbol;Acc:HGNC:9759]	RAB10	-0.3	0.0150298	-0.25	6.42	0.0256575	0.267822	0.0157757	0.272654
ENSG00000119787	protein_coding	atlastin GTPase 2 [Source:HGNC Symbol;Acc:HGNC:24047]	ATL2	-0.29	0.0155949	-0.27	5.59	0.0263486	0.271866	0.0163519	0.275052
ENSG00000144306	protein_coding	secernin 3 [Source:HGNC Symbol;Acc:HGNC:30382]	SCRN3	-0.34	0.00493492	-0.32	4.36	0.0109769	0.181771	0.0053775	0.182255
ENSG00000064933	protein_coding	PMS1 homolog 1, mismatch repair system component [Source:HGNC Symbol;Acc:HGNC:9121]	PMS1	-0.35	0.00415391	-0.35	4.48	0.013676	0.206481	0.00455772	0.171364
ENSG00000138442	protein_coding	WD repeat domain 12 [Source:HGNC Symbol;Acc:HGNC:14098]	WDR12	0.32	0.00810939	0.22	4.66	0.0175781	0.230672	0.00867721	0.21465
ENSG00000144642	protein_coding	RNA binding motif single stranded interacting protein 3 [Source:HGNC Symbol;Acc:HGNC:13427]	RBMS3	-0.32	0.00878397	-0.43	3.92	0.015988	0.221287	0.00937364	0.221866
ENSG00000114767	protein_coding	ribosomal RNA processing 9, U3 small nucleolar RNA binding protein [Source:HGNC Symbol;Acc:HGNC:16829]	RRP9	0.31	0.0102813	0.3	4.74	0.0174838	0.230241	0.0109153	0.232554
ENSG00000114904	protein_coding	NIMA related kinase 4 [Source:HGNC Symbol;Acc:HGNC:11399]	NEK4	0.33	0.00661737	0.25	4.2	0.0119368	0.190368	0.0071316	0.20154
ENSG00000244300	lncRNA	GATA2 antisense RNA 1 [Source:HGNC Symbol;Acc:HGNC:51108]	GATA2-AS1	0.3	0.0129421	0.34	4.06	0.0105248	0.177775	0.0136432	0.256989
ENSG00000087269	protein_coding	NOP14 nucleolar protein [Source:HGNC Symbol;Acc:HGNC:16821]	NOP14	0.26	0.0346224	0.29	4.85	0.0165309	0.224613	0.0356155	0.370724
ENSG00000157869	protein_coding	RAB28, member RAS oncogene family [Source:HGNC Symbol;Acc:HGNC:9768]	RAB28	-0.36	0.00291266	-0.24	4.09	0.0134508	0.204622	0.00324446	0.153663
ENSG00000090989	protein_coding	exocyst complex component 1 [Source:HGNC Symbol;Acc:HGNC:30380]	EXOC1	-0.29	0.01678	-0.25	5.39	0.0168329	0.225108	0.0175591	0.283389
ENSG00000138750	protein_coding	nucleoporin 54 [Source:HGNC Symbol;Acc:HGNC:17359]	NUP54	-0.3	0.0129421	-0.33	4.91	0.0108848	0.180656	0.0136432	0.256989
ENSG00000163104	protein_coding	SWI/SNF-related, matrix-associated actin-dependent regulator of chromatin, subfamily a, containing DEAD/H box 1 [Source:HGNC Symbol;Acc:HGNC:18398]	SMARCAD1	-0.3	0.0139524	-0.4	5.06	0.0142893	0.209724	0.0146758	0.264553
ENSG00000164039	protein_coding	3-hydroxybutyrate dehydrogenase 2 [Source:HGNC Symbol;Acc:HGNC:32389]	BDH2	-0.32	0.00913925	-0.37	4.68	0.0407851	0.331673	0.00973993	0.224291
ENSG00000145388	protein_coding	methyltransferase like 14 [Source:HGNC Symbol;Acc:HGNC:29330]	METTL14	-0.36	0.00318716	-0.24	4.63	0.00634522	0.142518	0.00353623	0.158825
ENSG00000151617	protein_coding	endothelin receptor type A [Source:HGNC Symbol;Acc:HGNC:3179]	EDNRA	-0.29	0.0180415	-0.41	5.48	0.0370698	0.317632	0.0188426	0.290094
ENSG00000256043	protein_coding	cathepsin O [Source:HGNC Symbol;Acc:HGNC:2542]	CTSO	-0.29	0.0180415	-0.25	5.9	0.0279971	0.281703	0.0188426	0.290094
ENSG00000137628	protein_coding	DExD/H-box helicase 60 [Source:HGNC Symbol;Acc:HGNC:25942]	DDX60	-0.35	0.00397665	-0.36	4.3	0.0103713	0.176268	0.00437104	0.169061
ENSG00000038002	protein_coding	aspartylglucosaminidase [Source:HGNC Symbol;Acc:HGNC:318]	AGA	-0.29	0.0161781	-0.38	4.45	0.0074706	0.152606	0.0169462	0.278866
ENSG00000109762	protein_coding	sorting nexin 25 [Source:HGNC Symbol;Acc:HGNC:21883]	SNX25	-0.26	0.0324258	-0.3	5.04	0.0131751	0.202386	0.0334007	0.36235
ENSG00000164188	protein_coding	RAN binding protein 3 like [Source:HGNC Symbol;Acc:HGNC:26353]	RANBP3L	-0.34	0.00433813	-0.42	3.76	0.0319766	0.300805	0.00475147	0.173596
ENSG00000062194	protein_coding	GC-rich promoter binding protein 1 [Source:HGNC Symbol;Acc:HGNC:29520]	GPBP1	-0.27	0.0247698	-0.21	6.46	0.0313315	0.298598	0.0256666	0.324808
ENSG00000113448	protein_coding	phosphodiesterase 4D [Source:HGNC Symbol;Acc:HGNC:8783]	PDE4D	-0.28	0.0200854	-0.33	5.29	0.0410391	0.332847	0.0209191	0.298145
ENSG00000113593	protein_coding	peptidylprolyl isomerase domain and WD repeat containing 1 [Source:HGNC Symbol;Acc:HGNC:28954]	PPWD1	-0.35	0.00415391	-0.27	5.23	0.00602493	0.137933	0.00455772	0.171364
ENSG00000145715	protein_coding	RAS p21 protein activator 1 [Source:HGNC Symbol;Acc:HGNC:9871]	RASA1	-0.32	0.00878397	-0.32	4.85	0.00940523	0.168815	0.00937364	0.221866
ENSG00000153140	protein_coding	centrin 3 [Source:HGNC Symbol;Acc:HGNC:1868]	CETN3	-0.35	0.00364214	-0.4	3.87	0.0106436	0.178223	0.00401805	0.164537
ENSG00000172795	protein_coding	decapping mRNA 2 [Source:HGNC Symbol;Acc:HGNC:24452]	DCP2	-0.3	0.0144825	-0.35	4.59	0.0183317	0.235463	0.0152171	0.267844
ENSG00000113580	protein_coding	nuclear receptor subfamily 3 group C member 1 [Source:HGNC Symbol;Acc:HGNC:7978]	NR3C1	-0.24	0.0475489	-0.36	5.53	0.0167081	0.224613	0.0486237	0.403268
ENSG00000145817	protein_coding	Yip1 domain family member 5 [Source:HGNC Symbol;Acc:HGNC:24877]	YIPF5	-0.28	0.0200854	-0.26	5.06	0.0194411	0.240219	0.0209191	0.298145
ENSG00000145882	protein_coding	prenylcysteine oxidase 1 like [Source:HGNC Symbol;Acc:HGNC:28477]	PCYOX1L	0.33	0.00718246	0.22	4.95	0.0158655	0.220579	0.00771792	0.207204
ENSG00000113240	protein_coding	CDC like kinase 4 [Source:HGNC Symbol;Acc:HGNC:13659]	CLK4	-0.31	0.00950699	-0.29	5.44	0.0119379	0.190368	0.0101187	0.227021
ENSG00000180822	protein_coding	proteasome assembly chaperone 4 [Source:HGNC Symbol;Acc:HGNC:21108]	PSMG4	0.31	0.00950699	0.21	4.82	0.0208872	0.24764	0.0101187	0.227021
ENSG00000010017	protein_coding	RAN binding protein 9 [Source:HGNC Symbol;Acc:HGNC:13727]	RANBP9	-0.3	0.0124612	-0.25	5.56	0.00407919	0.112525	0.013151	0.253106
ENSG00000079691	protein_coding	capping protein regulator and myosin 1 linker 1 [Source:HGNC Symbol;Acc:HGNC:21581]	CARMIL1	0.36	0.00304716	0.34	4.23	0.00146933	0.0683801	0.00338753	0.156148
ENSG00000204356	protein_coding	negative elongation factor complex member E [Source:HGNC Symbol;Acc:HGNC:13974]	NELFE	0.32	0.00913925	0.17	6.11	0.0227252	0.250525	0.00973993	0.224291
ENSG00000083097	protein_coding	DOP1 leucine zipper like protein A [Source:HGNC Symbol;Acc:HGNC:21194]	DOP1A	-0.29	0.0161781	-0.31	4.81	0.0230949	0.252728	0.0169462	0.278866
ENSG00000135336	protein_coding	origin recognition complex subunit 3 [Source:HGNC Symbol;Acc:HGNC:8489]	ORC3	-0.34	0.00537202	-0.27	4.59	0.0111729	0.183605	0.00583461	0.18713
ENSG00000135541	protein_coding	Abelson helper integration site 1 [Source:HGNC Symbol;Acc:HGNC:21575]	AHI1	-0.29	0.0187021	-0.29	5.45	0.0180655	0.23386	0.0195141	0.294775
ENSG00000029363	protein_coding	BCL2 associated transcription factor 1 [Source:HGNC Symbol;Acc:HGNC:16863]	BCLAF1	-0.25	0.0446873	-0.32	6.67	0.035492	0.316815	0.0457471	0.394326
ENSG00000164442	protein_coding	Cbp/p300 interacting transactivator with Glu/Asp rich carboxy-terminal domain 2 [Source:HGNC Symbol;Acc:HGNC:1987]	CITED2	-0.26	0.030347	-0.31	6.31	0.0248202	0.262378	0.0313031	0.351897
ENSG00000136270	protein_coding	transforming growth factor beta regulator 4 [Source:HGNC Symbol;Acc:HGNC:17443]	TBRG4	0.27	0.0256341	0.2	5.92	0.0366525	0.317632	0.026541	0.330735
ENSG00000086730	protein_coding	linker for activation of T cells family member 2 [Source:HGNC Symbol;Acc:HGNC:12749]	LAT2	-0.28	0.0223235	-0.36	4.3	0.042366	0.338035	0.0231891	0.310235
ENSG00000127946	protein_coding	huntingtin interacting protein 1 [Source:HGNC Symbol;Acc:HGNC:4913]	HIP1	0.27	0.0283813	0.32	5.39	0.0226068	0.250525	0.029318	0.343143
ENSG00000006652	protein_coding	interferon related developmental regulator 1 [Source:HGNC Symbol;Acc:HGNC:5456]	IFRD1	-0.25	0.039389	-0.29	5.71	0.0174684	0.230167	0.0404167	0.387838
ENSG00000106144	protein_coding	caspase 2 [Source:HGNC Symbol;Acc:HGNC:1503]	CASP2	0.31	0.0102813	0.29	5.13	0.0106773	0.178474	0.0109153	0.232554
ENSG00000078674	protein_coding	pericentriolar material 1 [Source:HGNC Symbol;Acc:HGNC:8727]	PCM1	-0.29	0.017401	-0.22	6.63	0.0264577	0.272453	0.0181911	0.285771
ENSG00000104671	protein_coding	dynactin subunit 6 [Source:HGNC Symbol;Acc:HGNC:16964]	DCTN6	-0.33	0.0058429	-0.31	3.86	0.0204384	0.246918	0.00632588	0.193259
ENSG00000104738	protein_coding	minichromosome maintenance complex component 4 [Source:HGNC Symbol;Acc:HGNC:6947]	MCM4	0.29	0.0193832	0.45	4.72	0.0017394	0.0741291	0.0202061	0.294775
ENSG00000164830	protein_coding	oxidation resistance 1 [Source:HGNC Symbol;Acc:HGNC:15822]	OXR1	-0.31	0.00988756	-0.34	4.69	0.0191398	0.239317	0.0105104	0.230399
ENSG00000136986	protein_coding	derlin 1 [Source:HGNC Symbol;Acc:HGNC:28454]	DERL1	-0.3	0.0139524	-0.2	5.86	0.0255063	0.266889	0.0146758	0.264553
ENSG00000137106	protein_coding	glyoxylate and hydroxypyruvate reductase [Source:HGNC Symbol;Acc:HGNC:4570]	GRHPR	0.24	0.0460998	0.17	6.93	0.0485693	0.364899	0.0471672	0.397399
ENSG00000106733	protein_coding	nicotinamide riboside kinase 1 [Source:HGNC Symbol;Acc:HGNC:26057]	NMRK1	-0.38	0.00137146	-0.27	5.03	0.029933	0.291091	0.00158396	0.12453
ENSG00000059769	protein_coding	DnaJ heat shock protein family (Hsp40) member C25 [Source:HGNC Symbol;Acc:HGNC:34187]	DNAJC25	-0.37	0.00221113	-0.34	3.95	0.00262656	0.0931987	0.00249421	0.143261
ENSG00000095261	protein_coding	proteasome 26S subunit, non-ATPase 5 [Source:HGNC Symbol;Acc:HGNC:9563]	PSMD5	-0.3	0.0144825	-0.2	5.45	0.032587	0.303747	0.0152171	0.267844
ENSG00000165209	protein_coding	spermatid perinuclear RNA binding protein [Source:HGNC Symbol;Acc:HGNC:16462]	STRBP	0.29	0.0193832	0.23	5.12	0.0286247	0.285086	0.0202061	0.294775
ENSG00000136819	protein_coding	chromosome 9 open reading frame 78 [Source:HGNC Symbol;Acc:HGNC:24932]	C9orf78	0.29	0.0155949	0.16	5.84	0.0357389	0.316815	0.0163519	0.275052
ENSG00000078403	protein_coding	MLLT10 histone lysine methyltransferase DOT1L cofactor [Source:HGNC Symbol;Acc:HGNC:16063]	MLLT10	-0.3	0.0134391	-0.22	5.52	0.0175241	0.230241	0.0141513	0.260402
ENSG00000177283	protein_coding	frizzled class receptor 8 [Source:HGNC Symbol;Acc:HGNC:4046]	FZD8	0.29	0.0161781	0.85	3.99	0.00803928	0.158121	0.0169462	0.278866
ENSG00000196693	protein_coding	zinc finger protein 33B [Source:HGNC Symbol;Acc:HGNC:13097]	ZNF33B	-0.3	0.0134391	-0.28	5.66	0.0131432	0.20205	0.0141513	0.260402
ENSG00000107643	protein_coding	mitogen-activated protein kinase 8 [Source:HGNC Symbol;Acc:HGNC:6881]	MAPK8	-0.29	0.017401	-0.25	5.18	0.0172617	0.228594	0.0181911	0.285771
ENSG00000096717	protein_coding	sirtuin 1 [Source:HGNC Symbol;Acc:HGNC:14929]	SIRT1	-0.29	0.0180415	-0.27	4.63	0.0198525	0.242929	0.0188426	0.290094
ENSG00000119950	protein_coding	MAX interactor 1, dimerization protein [Source:HGNC Symbol;Acc:HGNC:7534]	MXI1	-0.3	0.0129421	-0.24	5.8	0.0221498	0.250525	0.0136432	0.256989
ENSG00000165660	protein_coding	abraxas 2, BRISC complex subunit [Source:HGNC Symbol;Acc:HGNC:28975]	ABRAXAS2	-0.35	0.00380614	-0.24	4.25	0.00822434	0.15874	0.00419123	0.166631
ENSG00000176171	protein_coding	BCL2 interacting protein 3 [Source:HGNC Symbol;Acc:HGNC:1084]	BNIP3	-0.26	0.0335091	-0.27	6.22	0.0265794	0.273162	0.0344931	0.366954
ENSG00000129084	protein_coding	proteasome 20S subunit alpha 1 [Source:HGNC Symbol;Acc:HGNC:9530]	PSMA1	-0.33	0.00661737	-0.41	4.22	0.00957044	0.170121	0.0071316	0.20154
ENSG00000151116	protein_coding	UEV and lactate/malate dehyrogenase domains [Source:HGNC Symbol;Acc:HGNC:30866]	UEVLD	-0.37	0.00192063	-0.34	4.29	0.00415689	0.113797	0.00218113	0.136073
ENSG00000109854	protein_coding	HIV-1 Tat interactive protein 2 [Source:HGNC Symbol;Acc:HGNC:16637]	HTATIP2	0.27	0.0247698	0.41	4.66	0.0048308	0.124638	0.0256666	0.324808
ENSG00000152219	protein_coding	ADP ribosylation factor like GTPase 14 effector protein [Source:HGNC Symbol;Acc:HGNC:26798]	ARL14EP	-0.29	0.0180415	-0.22	4.66	0.0446984	0.348416	0.0188426	0.290094
ENSG00000110429	protein_coding	F-box protein 3 [Source:HGNC Symbol;Acc:HGNC:13582]	FBXO3	-0.3	0.0150298	-0.22	5.31	0.0220431	0.250525	0.0157757	0.272654
ENSG00000184154	protein_coding	leucine rich transmembrane and O-methyltransferase domain containing [Source:HGNC Symbol;Acc:HGNC:25033]	LRTOMT	0.28	0.0200854	0.27	4.76	0.0198448	0.242884	0.0209191	0.298145
ENSG00000175582	protein_coding	RAB6A, member RAS oncogene family [Source:HGNC Symbol;Acc:HGNC:9786]	RAB6A	-0.27	0.0265237	-0.2	6.36	0.0336746	0.309451	0.0274407	0.333419
ENSG00000150316	protein_coding	CWC15 spliceosome associated protein homolog [Source:HGNC Symbol;Acc:HGNC:26939]	CWC15	0.28	0.0231151	0.2	5.63	0.0155515	0.21789	0.0239912	0.315056
ENSG00000149313	protein_coding	aminoadipate-semialdehyde dehydrogenase-phosphopantetheinyl transferase [Source:HGNC Symbol;Acc:HGNC:14235]	AASDHPPT	-0.34	0.0047284	-0.42	4.31	0.00821222	0.15874	0.00516112	0.178984
ENSG00000095139	protein_coding	archain 1 [Source:HGNC Symbol;Acc:HGNC:649]	ARCN1	-0.27	0.0283813	-0.19	7.54	0.0323312	0.302185	0.029318	0.343143
ENSG00000089818	protein_coding	NECAP endocytosis associated 1 [Source:HGNC Symbol;Acc:HGNC:24539]	NECAP1	-0.29	0.017401	-0.2	5.45	0.0182661	0.234984	0.0181911	0.285771
ENSG00000166532	protein_coding	ribosomal modification protein rimK like family member B [Source:HGNC Symbol;Acc:HGNC:29228]	RIMKLB	-0.31	0.0119958	-0.26	5.25	0.0141709	0.209422	0.0126744	0.248946
ENSG00000111269	protein_coding	cAMP responsive element binding protein like 2 [Source:HGNC Symbol;Acc:HGNC:2350]	CREBL2	-0.3	0.0134391	-0.24	5.88	0.017323	0.22903	0.0141513	0.260402
ENSG00000123096	protein_coding	sarcospan [Source:HGNC Symbol;Acc:HGNC:11322]	SSPN	-0.33	0.00689484	-0.43	4.52	0.0211908	0.250098	0.00741964	0.204384
ENSG00000211455	protein_coding	serine/threonine kinase 38 like [Source:HGNC Symbol;Acc:HGNC:17848]	STK38L	-0.29	0.0155949	-0.31	4.93	0.0252058	0.264961	0.0163519	0.275052
ENSG00000005175	protein_coding	RNA polymerase II associated protein 3 [Source:HGNC Symbol;Acc:HGNC:26151]	RPAP3	-0.31	0.00988756	-0.26	4.47	0.020888	0.24764	0.0105104	0.230399
ENSG00000133858	protein_coding	zinc finger C3H1-type containing [Source:HGNC Symbol;Acc:HGNC:28328]	ZFC3H1	-0.28	0.0231151	-0.29	5.66	0.0344005	0.313377	0.0239912	0.315056
ENSG00000139318	protein_coding	dual specificity phosphatase 6 [Source:HGNC Symbol;Acc:HGNC:3072]	DUSP6	-0.29	0.0155949	-0.37	4.68	0.0140765	0.209422	0.0163519	0.275052
ENSG00000177889	protein_coding	ubiquitin conjugating enzyme E2 N [Source:HGNC Symbol;Acc:HGNC:12492]	UBE2N	-0.29	0.0155949	-0.26	6.35	0.0363965	0.316815	0.0163519	0.275052
ENSG00000075089	protein_coding	actin related protein 6 [Source:HGNC Symbol;Acc:HGNC:24025]	ACTR6	-0.37	0.0021102	-0.52	4.03	0.00654466	0.144736	0.00238562	0.141094
ENSG00000151135	protein_coding	transmembrane protein 263 [Source:HGNC Symbol;Acc:HGNC:28281]	TMEM263	-0.26	0.0357665	-0.39	5.52	0.0211502	0.249891	0.0367684	0.37564
ENSG00000120832	protein_coding	mitochondrial transcription termination factor 2 [Source:HGNC Symbol;Acc:HGNC:30779]	MTERF2	-0.34	0.00537202	-0.31	4.67	0.0083832	0.15874	0.00583461	0.18713
ENSG00000135097	protein_coding	musashi RNA binding protein 1 [Source:HGNC Symbol;Acc:HGNC:7330]	MSI1	0.36	0.00242604	0.39	3.95	0.00775181	0.154616	0.00272484	0.147971
ENSG00000130921	protein_coding	chromosome 12 open reading frame 65 [Source:HGNC Symbol;Acc:HGNC:26784]	C12orf65	0.33	0.0058429	0.23	4.86	0.00507729	0.128251	0.00632588	0.193259
ENSG00000132963	protein_coding	proteasome maturation protein [Source:HGNC Symbol;Acc:HGNC:20330]	POMP	-0.32	0.0084408	-0.26	5.57	0.0345405	0.314104	0.00901952	0.218683
ENSG00000092051	protein_coding	junctophilin 4 [Source:HGNC Symbol;Acc:HGNC:20156]	JPH4	-0.27	0.0256341	-0.71	4.65	0.0207279	0.247607	0.026541	0.330735
ENSG00000100603	protein_coding	SNW domain containing 1 [Source:HGNC Symbol;Acc:HGNC:16696]	SNW1	0.3	0.0129421	0.15	5.7	0.0234987	0.255655	0.0136432	0.256989
ENSG00000100764	protein_coding	proteasome 26S subunit, ATPase 1 [Source:HGNC Symbol;Acc:HGNC:9547]	PSMC1	0.41	0.00049075	0.3	3.93	0.000620381	0.0423585	0.000600833	0.0932228
ENSG00000134138	protein_coding	Meis homeobox 2 [Source:HGNC Symbol;Acc:HGNC:7001]	MEIS2	-0.34	0.00433813	-0.63	5.77	0.00316473	0.0994296	0.00475147	0.173596
ENSG00000166200	protein_coding	COP9 signalosome subunit 2 [Source:HGNC Symbol;Acc:HGNC:30747]	COPS2	-0.27	0.0265237	-0.31	5.5	0.0332704	0.307478	0.0274407	0.333419
ENSG00000069943	protein_coding	phosphatidylinositol glycan anchor biosynthesis class B [Source:HGNC Symbol;Acc:HGNC:8959]	PIGB	-0.44	0.000178096	-0.41	3.39	0.000647412	0.0430249	0.000233281	0.0830366
ENSG00000255529	protein_coding	RNA polymerase II subunit M [Source:HGNC Symbol;Acc:HGNC:14862]	POLR2M	-0.35	0.00364214	-0.31	4.49	0.00886138	0.162054	0.00401805	0.164537
ENSG00000090447	protein_coding	transcription factor AP-4 [Source:HGNC Symbol;Acc:HGNC:11745]	TFAP4	0.37	0.00231636	0.33	4.1	0.00204712	0.0808468	0.00260723	0.146044
ENSG00000103534	protein_coding	transmembrane channel like 5 [Source:HGNC Symbol;Acc:HGNC:22999]	TMC5	0.24	0.0475489	0.47	6.57	0.0489046	0.365484	0.0486237	0.403268
ENSG00000103404	protein_coding	ubiquitin specific peptidase 31 [Source:HGNC Symbol;Acc:HGNC:20060]	USP31	0.33	0.0058429	0.3	4.59	0.00655795	0.14489	0.00632588	0.193259
ENSG00000103160	protein_coding	hydroxysteroid dehydrogenase like 1 [Source:HGNC Symbol;Acc:HGNC:16475]	HSDL1	-0.36	0.00278348	-0.25	4.63	0.00647426	0.144125	0.00310683	0.153536
ENSG00000129255	protein_coding	mannose-P-dolichol utilization defect 1 [Source:HGNC Symbol;Acc:HGNC:7207]	MPDU1	-0.25	0.0381491	-0.29	6.11	0.0177807	0.231723	0.0391684	0.385369
ENSG00000131747	protein_coding	DNA topoisomerase II alpha [Source:HGNC Symbol;Acc:HGNC:11989]	TOP2A	0.26	0.0335091	1.06	3.79	0.00222825	0.0841749	0.0344931	0.366954
ENSG00000108244	protein_coding	keratin 23 [Source:HGNC Symbol;Acc:HGNC:6438]	KRT23	-0.27	0.0265237	-1	4.2	0.0216262	0.250525	0.0274407	0.333419
ENSG00000108771	protein_coding	DExH-box helicase 58 [Source:HGNC Symbol;Acc:HGNC:29517]	DHX58	-0.28	0.021555	-0.23	5.21	0.0435179	0.342706	0.0224101	0.306243
ENSG00000180329	protein_coding	coiled-coil domain containing 43 [Source:HGNC Symbol;Acc:HGNC:26472]	CCDC43	-0.39	0.00112549	-0.35	3.9	0.00210259	0.0823568	0.00131349	0.117326
ENSG00000101558	protein_coding	VAMP associated protein A [Source:HGNC Symbol;Acc:HGNC:12648]	VAPA	-0.25	0.0446873	-0.22	6.82	0.0319523	0.300673	0.0457471	0.394326
ENSG00000134046	protein_coding	methyl-CpG binding domain protein 2 [Source:HGNC Symbol;Acc:HGNC:6917]	MBD2	-0.3	0.0124612	-0.17	5.94	0.0314976	0.299549	0.013151	0.253106
ENSG00000130803	protein_coding	zinc finger protein 317 [Source:HGNC Symbol;Acc:HGNC:13507]	ZNF317	0.38	0.00166483	0.16	5.21	0.0322892	0.302158	0.00190396	0.131105
ENSG00000171469	protein_coding	zinc finger protein 561 [Source:HGNC Symbol;Acc:HGNC:28684]	ZNF561	-0.31	0.00950699	-0.21	5.62	0.00767159	0.153637	0.0101187	0.227021
ENSG00000105514	protein_coding	RAB3D, member RAS oncogene family [Source:HGNC Symbol;Acc:HGNC:9779]	RAB3D	0.26	0.0324258	0.39	5.85	0.0182128	0.234506	0.0334007	0.36235
ENSG00000197044	protein_coding	zinc finger protein 441 [Source:HGNC Symbol;Acc:HGNC:20875]	ZNF441	-0.4	0.000711221	-0.53	3.53	0.00126258	0.0635917	0.000851603	0.104888
ENSG00000179262	protein_coding	RAD23 homolog A, nucleotide excision repair protein [Source:HGNC Symbol;Acc:HGNC:9812]	RAD23A	0.29	0.017401	0.16	6.31	0.0463378	0.355585	0.0181911	0.285771
ENSG00000167461	protein_coding	RAB8A, member RAS oncogene family [Source:HGNC Symbol;Acc:HGNC:7007]	RAB8A	0.32	0.00810939	0.26	4.4	0.00271268	0.0944041	0.00867721	0.21465
ENSG00000013275	protein_coding	proteasome 26S subunit, ATPase 4 [Source:HGNC Symbol;Acc:HGNC:9551]	PSMC4	0.25	0.0433106	0.19	6.47	0.024199	0.25939	0.0443626	0.394326
ENSG00000180257	protein_coding	zinc finger protein 816 [Source:HGNC Symbol;Acc:HGNC:26995]	ZNF816	-0.36	0.00291266	-0.47	4	0.00647626	0.144125	0.00324446	0.153663
ENSG00000160218	protein_coding	trafficking protein particle complex 10 [Source:HGNC Symbol;Acc:HGNC:11868]	TRAPPC10	0.31	0.0115454	0.3	4.56	0.00741806	0.152414	0.0122129	0.244811
ENSG00000100347	protein_coding	SAMM50 sorting and assembly machinery component [Source:HGNC Symbol;Acc:HGNC:24276]	SAMM50	0.32	0.00878397	0.17	5.44	0.0217419	0.250525	0.00937364	0.221866
ENSG00000147044	protein_coding	calcium/calmodulin dependent serine protein kinase [Source:HGNC Symbol;Acc:HGNC:1497]	CASK	0.28	0.021555	0.24	5.01	0.00505469	0.128069	0.0224101	0.306243
ENSG00000204116	protein_coding	cysteine rich hydrophobic domain 1 [Source:HGNC Symbol;Acc:HGNC:1934]	CHIC1	-0.42	0.00041698	-0.47	3.71	0.00258221	0.0923674	0.000515744	0.0906116
ENSG00000187325	protein_coding	TATA-box binding protein associated factor 9b [Source:HGNC Symbol;Acc:HGNC:17306]	TAF9B	-0.32	0.00913925	-0.28	4.69	0.0196396	0.241542	0.00973993	0.224291
ENSG00000158290	protein_coding	cullin 4B [Source:HGNC Symbol;Acc:HGNC:2555]	CUL4B	-0.26	0.031372	-0.26	5.97	0.0375922	0.318597	0.0323376	0.356646
ENSG00000171155	protein_coding	C1GALT1 specific chaperone 1 [Source:HGNC Symbol;Acc:HGNC:24338]	C1GALT1C1	-0.35	0.00380614	-0.39	4.63	0.00388174	0.109352	0.00419123	0.166631
ENSG00000101974	protein_coding	ATPase phospholipid transporting 11C [Source:HGNC Symbol;Acc:HGNC:13554]	ATP11C	-0.31	0.00950699	-0.36	4.21	0.0159383	0.22081	0.0101187	0.227021
ENSG00000241769	lncRNA	long intergenic non-protein coding RNA 893 [Source:HGNC Symbol;Acc:HGNC:44265]	LINC00893	-0.37	0.00221113	-0.45	3.93	0.00407332	0.112462	0.00249421	0.143261
ENSG00000084628	protein_coding	sodium/potassium transporting ATPase interacting 1 [Source:HGNC Symbol;Acc:HGNC:25743]	NKAIN1	0.28	0.0208092	0.99	4.16	0.0377485	0.319039	0.0216536	0.303099
ENSG00000160094	protein_coding	zinc finger protein 362 [Source:HGNC Symbol;Acc:HGNC:18079]	ZNF362	0.27	0.0274392	0.19	5.89	0.0316027	0.300041	0.0283662	0.338299
ENSG00000163879	protein_coding	dynein axonemal light intermediate chain 1 [Source:HGNC Symbol;Acc:HGNC:14353]	DNALI1	-0.27	0.0293503	-0.5	5.11	0.0170161	0.22654	0.0302968	0.347284
ENSG00000117411	protein_coding	beta-1,4-galactosyltransferase 2 [Source:HGNC Symbol;Acc:HGNC:925]	B4GALT2	0.28	0.0208092	0.17	5.76	0.0423786	0.338035	0.0216536	0.303099
ENSG00000159658	protein_coding	EF-hand calcium binding domain 14 [Source:HGNC Symbol;Acc:HGNC:29051]	EFCAB14	-0.31	0.00950699	-0.17	6.9	0.020653	0.247607	0.0101187	0.227021
ENSG00000162407	protein_coding	phospholipid phosphatase 3 [Source:HGNC Symbol;Acc:HGNC:9229]	PLPP3	-0.25	0.0381491	-0.38	7.21	0.0288598	0.286718	0.0391684	0.385369
ENSG00000116704	protein_coding	solute carrier family 35 member D1 [Source:HGNC Symbol;Acc:HGNC:20800]	SLC35D1	-0.39	0.0010181	-0.25	4.74	0.00411453	0.112956	0.00119464	0.114062
ENSG00000137941	protein_coding	tubulin tyrosine ligase like 7 [Source:HGNC Symbol;Acc:HGNC:26242]	TTLL7	-0.29	0.01678	-0.32	4.36	0.0323983	0.302563	0.0175591	0.283389
ENSG00000137947	protein_coding	general transcription factor IIB [Source:HGNC Symbol;Acc:HGNC:4648]	GTF2B	-0.37	0.0018317	-0.2	4.65	0.0430713	0.340616	0.00208494	0.135743
ENSG00000143036	protein_coding	solute carrier family 44 member 3 [Source:HGNC Symbol;Acc:HGNC:28689]	SLC44A3	-0.31	0.0102813	-0.29	4.28	0.0169436	0.226069	0.0109153	0.232554
ENSG00000137996	protein_coding	RNA 3'-terminal phosphate cyclase [Source:HGNC Symbol;Acc:HGNC:17981]	RTCA	-0.32	0.00748055	-0.24	5.14	0.0134562	0.20465	0.00802673	0.210182
ENSG00000134198	protein_coding	tetraspanin 2 [Source:HGNC Symbol;Acc:HGNC:20659]	TSPAN2	-0.37	0.0021102	-0.53	3.76	0.0109329	0.181194	0.00238562	0.141094
ENSG00000231365	lncRNA	WARS2 antisense RNA 1 [Source:HGNC Symbol;Acc:HGNC:40612]	WARS2-AS1	0.4	0.000874322	0.34	3.44	0.00478528	0.123997	0.00103462	0.112625
ENSG00000143379	protein_coding	SET domain bifurcated histone lysine methyltransferase 1 [Source:HGNC Symbol;Acc:HGNC:10761]	SETDB1	0.31	0.0115454	0.2	5.31	0.0200865	0.244762	0.0122129	0.244811
ENSG00000163156	protein_coding	sodium channel modifier 1 [Source:HGNC Symbol;Acc:HGNC:23136]	SCNM1	0.37	0.00231636	0.25	4.65	0.00482395	0.124556	0.00260723	0.146044
ENSG00000143256	protein_coding	prefoldin subunit 2 [Source:HGNC Symbol;Acc:HGNC:8867]	PFDN2	0.28	0.021555	0.29	4.99	0.0113826	0.185612	0.0224101	0.306243
ENSG00000185630	protein_coding	PBX homeobox 1 [Source:HGNC Symbol;Acc:HGNC:8632]	PBX1	-0.24	0.0460998	-0.29	6.64	0.0340356	0.311412	0.0471672	0.397399
ENSG00000213064	protein_coding	SFT2 domain containing 2 [Source:HGNC Symbol;Acc:HGNC:25140]	SFT2D2	-0.34	0.00514938	-0.25	5.67	0.0124461	0.196319	0.00560192	0.183989
ENSG00000135870	protein_coding	ring finger and CCCH-type domains 1 [Source:HGNC Symbol;Acc:HGNC:29434]	RC3H1	-0.28	0.0223235	-0.36	4.96	0.0250237	0.263763	0.0231891	0.310235
ENSG00000135862	protein_coding	laminin subunit gamma 1 [Source:HGNC Symbol;Acc:HGNC:6492]	LAMC1	0.24	0.0460998	0.35	7.31	0.0102617	0.176268	0.0471672	0.397399
ENSG00000116750	protein_coding	ubiquitin C-terminal hydrolase L5 [Source:HGNC Symbol;Acc:HGNC:19678]	UCHL5	-0.29	0.017401	-0.34	4.66	0.0161431	0.222587	0.0181911	0.285771
ENSG00000277893	protein_coding	steroid 5 alpha-reductase 2 [Source:HGNC Symbol;Acc:HGNC:11285]	SRD5A2	-0.31	0.0115454	-0.59	5.28	0.0417048	0.335096	0.0122129	0.244811
ENSG00000115289	protein_coding	polycomb group ring finger 1 [Source:HGNC Symbol;Acc:HGNC:17615]	PCGF1	0.36	0.00318716	0.29	4.23	0.0043018	0.116373	0.00353623	0.158825
ENSG00000115317	protein_coding	HtrA serine peptidase 2 [Source:HGNC Symbol;Acc:HGNC:14348]	HTRA2	0.37	0.0021102	0.21	4.09	0.0163421	0.224267	0.00238562	0.141094
ENSG00000144231	protein_coding	RNA polymerase II subunit D [Source:HGNC Symbol;Acc:HGNC:9191]	POLR2D	0.33	0.00689484	0.23	4.75	0.0128783	0.199885	0.00741964	0.204384
ENSG00000121989	protein_coding	activin A receptor type 2A [Source:HGNC Symbol;Acc:HGNC:173]	ACVR2A	-0.29	0.01678	-0.27	4.18	0.022894	0.251311	0.0175591	0.283389
ENSG00000115145	protein_coding	signal transducing adaptor molecule 2 [Source:HGNC Symbol;Acc:HGNC:11358]	STAM2	-0.25	0.0406621	-0.2	5.36	0.0476422	0.361106	0.0416981	0.392257
ENSG00000240344	protein_coding	peptidylprolyl isomerase like 3 [Source:HGNC Symbol;Acc:HGNC:9262]	PPIL3	-0.33	0.0058429	-0.3	4.12	0.0139919	0.208993	0.00632588	0.193259
ENSG00000173744	protein_coding	ArfGAP with FG repeats 1 [Source:HGNC Symbol;Acc:HGNC:5175]	AGFG1	-0.29	0.017401	-0.25	5.34	0.0215734	0.250525	0.0181911	0.285771
ENSG00000187118	protein_coding	C-X9-C motif containing 1 [Source:HGNC Symbol;Acc:HGNC:28783]	CMC1	-0.35	0.00348445	-0.34	3.95	0.00828571	0.15874	0.00385129	0.162155
ENSG00000144635	protein_coding	dynein cytoplasmic 1 light intermediate chain 1 [Source:HGNC Symbol;Acc:HGNC:18745]	DYNC1LI1	-0.29	0.0161781	-0.17	5.32	0.0423067	0.337925	0.0169462	0.278866
ENSG00000163539	protein_coding	cytoplasmic linker associated protein 2 [Source:HGNC Symbol;Acc:HGNC:17078]	CLASP2	-0.26	0.0324258	-0.23	5.54	0.0423232	0.337993	0.0334007	0.36235
ENSG00000144791	protein_coding	LIM domains containing 1 [Source:HGNC Symbol;Acc:HGNC:6612]	LIMD1	0.25	0.0446873	0.18	5.73	0.0347615	0.31508	0.0457471	0.394326
ENSG00000182179	protein_coding	ubiquitin like modifier activating enzyme 7 [Source:HGNC Symbol;Acc:HGNC:12471]	UBA7	-0.24	0.0475489	-0.3	6.69	0.0433702	0.342145	0.0486237	0.403268
ENSG00000072858	protein_coding	SID1 transmembrane family member 1 [Source:HGNC Symbol;Acc:HGNC:25967]	SIDT1	-0.28	0.0239303	-0.41	4.63	0.0167349	0.224613	0.0248168	0.320093
ENSG00000178075	protein_coding	GRAM domain containing 1C [Source:HGNC Symbol;Acc:HGNC:25252]	GRAMD1C	-0.5	1.7657e-05	-0.86	3.03	2.09373e-05	0.0055363	2.79695e-05	0.0491036
ENSG00000178988	protein_coding	Morf4 family associated protein 1 like 1 [Source:HGNC Symbol;Acc:HGNC:28796]	MRFAP1L1	-0.3	0.0139524	-0.2	6.33	0.0201988	0.245648	0.0146758	0.264553
ENSG00000109689	protein_coding	stromal interaction molecule 2 [Source:HGNC Symbol;Acc:HGNC:19205]	STIM2	-0.26	0.0346224	-0.22	5.67	0.0268593	0.274138	0.0356155	0.370724
ENSG00000138767	protein_coding	CCR4-NOT transcription complex subunit 6 like [Source:HGNC Symbol;Acc:HGNC:18042]	CNOT6L	-0.29	0.0180415	-0.27	5.09	0.0415469	0.334586	0.0188426	0.290094
ENSG00000138642	protein_coding	HECT and RLD domain containing E3 ubiquitin protein ligase family member 6 [Source:HGNC Symbol;Acc:HGNC:26072]	HERC6	-0.26	0.0346224	-0.24	5.16	0.0341542	0.312048	0.0356155	0.370724
ENSG00000138698	protein_coding	Rap1 GTPase-GDP dissociation stimulator 1 [Source:HGNC Symbol;Acc:HGNC:9859]	RAP1GDS1	-0.31	0.0119958	-0.24	4.63	0.0209901	0.248404	0.0126744	0.248946
ENSG00000109270	protein_coding	late endosomal/lysosomal adaptor, MAPK and MTOR activator 3 [Source:HGNC Symbol;Acc:HGNC:15606]	LAMTOR3	-0.31	0.00950699	-0.24	5.5	0.0247649	0.261984	0.0101187	0.227021
ENSG00000174720	protein_coding	La ribonucleoprotein 7, transcriptional regulator [Source:HGNC Symbol;Acc:HGNC:24912]	LARP7	-0.29	0.017401	-0.21	5.27	0.0229766	0.251812	0.0181911	0.285771
ENSG00000145390	protein_coding	ubiquitin specific peptidase 53 [Source:HGNC Symbol;Acc:HGNC:29255]	USP53	-0.26	0.0357665	-0.29	4.68	0.0242522	0.25939	0.0367684	0.37564
ENSG00000153132	protein_coding	calmegin [Source:HGNC Symbol;Acc:HGNC:2060]	CLGN	-0.26	0.0357665	-0.62	5.11	0.0264434	0.272453	0.0367684	0.37564
ENSG00000164169	protein_coding	protein arginine methyltransferase 9 [Source:HGNC Symbol;Acc:HGNC:25099]	PRMT9	-0.38	0.00158664	-0.34	3.81	0.00272633	0.0944041	0.00181891	0.130318
ENSG00000145476	protein_coding	cytochrome P450 family 4 subfamily V member 2 [Source:HGNC Symbol;Acc:HGNC:23198]	CYP4V2	-0.29	0.0193832	-0.27	5.03	0.0452883	0.351218	0.0202061	0.294775
ENSG00000186493	lncRNA	chromosome 5 open reading frame 38 [Source:HGNC Symbol;Acc:HGNC:24226]	C5orf38	0.34	0.00433813	0.39	3.54	0.0049981	0.127571	0.00475147	0.173596
ENSG00000152359	protein_coding	POC5 centriolar protein [Source:HGNC Symbol;Acc:HGNC:26658]	POC5	-0.35	0.00348445	-0.28	3.67	0.0240738	0.259053	0.00385129	0.162155
ENSG00000164180	protein_coding	transmembrane protein 161B [Source:HGNC Symbol;Acc:HGNC:28483]	TMEM161B	-0.32	0.00878397	-0.41	4.35	0.0116536	0.188579	0.00937364	0.221866
ENSG00000164219	protein_coding	protein geranylgeranyltransferase type I subunit beta [Source:HGNC Symbol;Acc:HGNC:8895]	PGGT1B	-0.31	0.00988756	-0.31	4.22	0.0190744	0.239317	0.0105104	0.230399
ENSG00000177879	protein_coding	adaptor related protein complex 3 subunit sigma 1 [Source:HGNC Symbol;Acc:HGNC:2013]	AP3S1	-0.29	0.0187021	-0.25	4.77	0.0361273	0.316815	0.0195141	0.294775
ENSG00000181904	protein_coding	chromosome 5 open reading frame 24 [Source:HGNC Symbol;Acc:HGNC:26746]	C5orf24	-0.28	0.0223235	-0.34	5.01	0.0285832	0.284867	0.0231891	0.310235
ENSG00000170624	protein_coding	sarcoglycan delta [Source:HGNC Symbol;Acc:HGNC:10807]	SGCD	-0.28	0.0239303	-0.9	4.18	0.00305289	0.0994296	0.0248168	0.320093
ENSG00000153046	protein_coding	chromodomain Y like [Source:HGNC Symbol;Acc:HGNC:1811]	CDYL	0.34	0.0047284	0.25	4.18	0.00549183	0.132647	0.00516112	0.178984
ENSG00000197903	protein_coding	H2B clustered histone 12 [Source:HGNC Symbol;Acc:HGNC:13954]	H2BC12	0.27	0.0283813	0.61	4.48	0.00513749	0.128765	0.029318	0.343143
ENSG00000124614	protein_coding	ribosomal protein S10 [Source:HGNC Symbol;Acc:HGNC:10383]	RPS10	0.39	0.0010181	0.9	3.67	0.000117767	0.0165516	0.00119464	0.114062
ENSG00000112640	protein_coding	protein phosphatase 2 regulatory subunit B'delta [Source:HGNC Symbol;Acc:HGNC:9312]	PPP2R5D	0.26	0.031372	0.15	6.04	0.0487773	0.364999	0.0323376	0.356646
ENSG00000124541	protein_coding	ribosomal RNA processing 36 [Source:HGNC Symbol;Acc:HGNC:21374]	RRP36	0.26	0.0324258	0.21	5.19	0.019181	0.239317	0.0334007	0.36235
ENSG00000112144	protein_coding	ciliogenesis associated kinase 1 [Source:HGNC Symbol;Acc:HGNC:21219]	CILK1	-0.24	0.0460998	-0.29	5.27	0.0155246	0.217722	0.0471672	0.397399
ENSG00000135316	protein_coding	synaptotagmin binding cytoplasmic RNA interacting protein [Source:HGNC Symbol;Acc:HGNC:16918]	SYNCRIP	-0.25	0.0406621	-0.31	6.43	0.0469717	0.357889	0.0416981	0.392257
ENSG00000198833	protein_coding	ubiquitin conjugating enzyme E2 J1 [Source:HGNC Symbol;Acc:HGNC:17598]	UBE2J1	-0.27	0.0265237	-0.3	7.04	0.0185353	0.23704	0.0274407	0.333419
ENSG00000083099	protein_coding	LYR motif containing 2 [Source:HGNC Symbol;Acc:HGNC:25229]	LYRM2	-0.35	0.00333286	-0.22	4.85	0.0237103	0.256996	0.00369075	0.159326
ENSG00000118518	protein_coding	ring finger protein 146 [Source:HGNC Symbol;Acc:HGNC:21336]	RNF146	-0.29	0.017401	-0.17	5.41	0.0350515	0.316815	0.0181911	0.285771
ENSG00000024862	protein_coding	coiled-coil domain containing 28A [Source:HGNC Symbol;Acc:HGNC:21098]	CCDC28A	-0.3	0.0139524	-0.28	4.85	0.0160559	0.221857	0.0146758	0.264553
ENSG00000106524	protein_coding	ankyrin repeat and MYND domain containing 2 [Source:HGNC Symbol;Acc:HGNC:25370]	ANKMY2	-0.33	0.00718246	-0.24	4.39	0.0167738	0.224778	0.00771792	0.207204
ENSG00000146676	protein_coding	purine rich element binding protein B [Source:HGNC Symbol;Acc:HGNC:9702]	PURB	-0.3	0.0139524	-0.26	5.75	0.0275437	0.278605	0.0146758	0.264553
ENSG00000232956	lncRNA	small nucleolar RNA host gene 15 [Source:HGNC Symbol;Acc:HGNC:27797]	SNHG15	0.31	0.0119958	0.25	5	0.0228655	0.251163	0.0126744	0.248946
ENSG00000132432	protein_coding	SEC61 translocon subunit gamma [Source:HGNC Symbol;Acc:HGNC:18277]	SEC61G	-0.25	0.0381491	-0.35	5.58	0.0291151	0.286718	0.0391684	0.385369
ENSG00000213462	protein_coding	endogenous retrovirus group 3 member 1, envelope [Source:HGNC Symbol;Acc:HGNC:3454]	ERV3-1	0.35	0.00348445	0.37	3.83	0.00457516	0.121088	0.00385129	0.162155
ENSG00000105829	protein_coding	Bet1 golgi vesicular membrane trafficking protein [Source:HGNC Symbol;Acc:HGNC:14562]	BET1	-0.3	0.0134391	-0.29	4.42	0.0118811	0.190088	0.0141513	0.260402
ENSG00000106245	protein_coding	BUD31 homolog [Source:HGNC Symbol;Acc:HGNC:29629]	BUD31	0.29	0.01678	0.27	4.67	0.00698966	0.148429	0.0175591	0.283389
ENSG00000221838	protein_coding	adaptor related protein complex 4 subunit mu 1 [Source:HGNC Symbol;Acc:HGNC:574]	AP4M1	0.27	0.0274392	0.26	4.93	0.0137827	0.207554	0.0283662	0.338299
ENSG00000106397	protein_coding	procollagen-lysine,2-oxoglutarate 5-dioxygenase 3 [Source:HGNC Symbol;Acc:HGNC:9083]	PLOD3	0.3	0.0139524	0.24	5.87	0.0441141	0.345719	0.0146758	0.264553
ENSG00000091140	protein_coding	dihydrolipoamide dehydrogenase [Source:HGNC Symbol;Acc:HGNC:2898]	DLD	-0.28	0.0223235	-0.22	5.79	0.0334894	0.308453	0.0231891	0.310235
ENSG00000135241	protein_coding	patatin like phospholipase domain containing 8 [Source:HGNC Symbol;Acc:HGNC:28900]	PNPLA8	-0.33	0.00661737	-0.28	4.83	0.0138334	0.207915	0.0071316	0.20154
ENSG00000128513	protein_coding	protection of telomeres 1 [Source:HGNC Symbol;Acc:HGNC:17284]	POT1	-0.31	0.0106886	-0.45	4.23	0.0108828	0.180656	0.0113337	0.238073
ENSG00000273270	lncRNA	novel transcript	AC090114.2	0.39	0.000967962	0.36	3.6	0.00211367	0.0824121	0.00113896	0.114062
ENSG00000204946	protein_coding	zinc finger family member 783 [Source:HGNC Symbol;Acc:HGNC:27222]	ZNF783	0.29	0.01678	0.25	5.18	0.0221548	0.250525	0.0175591	0.283389
ENSG00000156469	protein_coding	mitochondrial transcription termination factor 3 [Source:HGNC Symbol;Acc:HGNC:24258]	MTERF3	-0.35	0.00397665	-0.33	3.94	0.0252795	0.265592	0.00437104	0.169061
ENSG00000165156	protein_coding	zinc fingers and homeoboxes 1 [Source:HGNC Symbol;Acc:HGNC:12871]	ZHX1	-0.28	0.0223235	-0.23	5.02	0.0374117	0.317632	0.0231891	0.310235
ENSG00000180155	protein_coding	Ly6/neurotoxin 1 [Source:HGNC Symbol;Acc:HGNC:29604]	LYNX1	-0.3	0.0150298	-0.55	4.46	0.00925035	0.166756	0.0157757	0.272654
ENSG00000107020	protein_coding	plasminogen receptor with a C-terminal lysine [Source:HGNC Symbol;Acc:HGNC:23633]	PLGRKT	-0.38	0.00174648	-0.28	4.09	0.0342445	0.312389	0.0019926	0.133178
ENSG00000137040	protein_coding	RAN binding protein 6 [Source:HGNC Symbol;Acc:HGNC:9851]	RANBP6	-0.31	0.0111099	-0.4	4.5	0.0124639	0.196387	0.0117661	0.241529
ENSG00000137075	protein_coding	ring finger protein 38 [Source:HGNC Symbol;Acc:HGNC:18052]	RNF38	-0.28	0.0231151	-0.23	5.47	0.0433558	0.342077	0.0239912	0.315056
ENSG00000165113	protein_coding	G kinase anchoring protein 1 [Source:HGNC Symbol;Acc:HGNC:17496]	GKAP1	-0.41	0.000640498	-0.43	3.42	0.00171568	0.0737668	0.000771646	0.101866
ENSG00000119446	protein_coding	RNA binding motif protein 18 [Source:HGNC Symbol;Acc:HGNC:28413]	RBM18	-0.28	0.0239303	-0.23	5.21	0.0268067	0.273962	0.0248168	0.320093
ENSG00000148187	protein_coding	mitochondrial ribosome recycling factor [Source:HGNC Symbol;Acc:HGNC:7234]	MRRF	0.28	0.0200854	0.17	5.77	0.0423541	0.338035	0.0209191	0.298145
ENSG00000148291	protein_coding	surfeit 2 [Source:HGNC Symbol;Acc:HGNC:11475]	SURF2	0.37	0.00192063	0.33	3.91	0.00776324	0.154661	0.00218113	0.136073
ENSG00000095787	protein_coding	WW domain containing adaptor with coiled-coil [Source:HGNC Symbol;Acc:HGNC:17327]	WAC	-0.28	0.0239303	-0.17	7.06	0.033402	0.308183	0.0248168	0.320093
ENSG00000138190	protein_coding	exocyst complex component 6 [Source:HGNC Symbol;Acc:HGNC:23196]	EXOC6	-0.36	0.00291266	-0.41	4.26	0.00190111	0.0776091	0.00324446	0.153663
ENSG00000198408	protein_coding	O-GlcNAcase [Source:HGNC Symbol;Acc:HGNC:7056]	OGA	-0.24	0.0475489	-0.21	7.8	0.0456616	0.35304	0.0486237	0.403268
ENSG00000214413	protein_coding	BBSome interacting protein 1 [Source:HGNC Symbol;Acc:HGNC:28093]	BBIP1	-0.34	0.00452954	-0.22	4.22	0.0319039	0.3006	0.00495252	0.176752
ENSG00000107560	protein_coding	RAB11 family interacting protein 2 [Source:HGNC Symbol;Acc:HGNC:29152]	RAB11FIP2	-0.36	0.00278348	-0.39	4.38	0.00881168	0.161496	0.00310683	0.153536
ENSG00000107669	protein_coding	arginyltransferase 1 [Source:HGNC Symbol;Acc:HGNC:782]	ATE1	-0.3	0.0134391	-0.24	4.93	0.0202735	0.246041	0.0141513	0.260402
ENSG00000151348	protein_coding	exostosin glycosyltransferase 2 [Source:HGNC Symbol;Acc:HGNC:3513]	EXT2	0.29	0.0187021	0.15	6.43	0.026744	0.273489	0.0195141	0.294775
ENSG00000175216	protein_coding	cytoskeleton associated protein 5 [Source:HGNC Symbol;Acc:HGNC:28959]	CKAP5	0.32	0.00913925	0.25	6.5	0.00405062	0.112368	0.00973993	0.224291
ENSG00000211450	protein_coding	selenoprotein H [Source:HGNC Symbol;Acc:HGNC:18251]	SELENOH	0.28	0.021555	0.25	5.49	0.024533	0.260633	0.0224101	0.306243
ENSG00000150672	protein_coding	discs large MAGUK scaffold protein 2 [Source:HGNC Symbol;Acc:HGNC:2901]	DLG2	-0.42	0.000373578	-0.58	3.48	0.00121594	0.0631564	0.000465316	0.0885917
ENSG00000087053	protein_coding	myotubularin related protein 2 [Source:HGNC Symbol;Acc:HGNC:7450]	MTMR2	-0.26	0.0335091	-0.21	5.32	0.0498651	0.369932	0.0344931	0.366954
ENSG00000150764	protein_coding	DIX domain containing 1 [Source:HGNC Symbol;Acc:HGNC:23695]	DIXDC1	-0.27	0.0265237	-0.37	5.39	0.0340542	0.311434	0.0274407	0.333419
ENSG00000204370	protein_coding	succinate dehydrogenase complex subunit D [Source:HGNC Symbol;Acc:HGNC:10683]	SDHD	-0.33	0.00718246	-0.41	4.98	0.0321225	0.301735	0.00771792	0.207204
ENSG00000172273	protein_coding	histone H4 transcription factor [Source:HGNC Symbol;Acc:HGNC:17850]	HINFP	0.36	0.00318716	0.18	5.14	0.0140219	0.209234	0.00353623	0.158825
ENSG00000173598	protein_coding	nudix hydrolase 4 [Source:HGNC Symbol;Acc:HGNC:8051]	NUDT4	-0.24	0.0460998	-0.54	6.29	0.00770885	0.154049	0.0471672	0.397399
ENSG00000246985	lncRNA	SOCS2 antisense RNA 1 [Source:HGNC Symbol;Acc:HGNC:27054]	SOCS2-AS1	-0.31	0.0115454	-0.45	5.62	0.0129352	0.200448	0.0122129	0.244811
ENSG00000139350	protein_coding	NEDD1 gamma-tubulin ring complex targeting factor [Source:HGNC Symbol;Acc:HGNC:7723]	NEDD1	-0.38	0.00166483	-0.4	3.82	0.00387769	0.109291	0.00190396	0.131105
ENSG00000255794	lncRNA	rhabdomyosarcoma 2 associated transcript [Source:HGNC Symbol;Acc:HGNC:29893]	RMST	-0.32	0.00748055	-0.81	3.82	0.0065783	0.145077	0.00802673	0.210182
ENSG00000120800	protein_coding	UTP20 small subunit processome component [Source:HGNC Symbol;Acc:HGNC:17897]	UTP20	0.33	0.00609169	0.21	4.75	0.00588849	0.136475	0.006585	0.195699
ENSG00000111231	protein_coding	GPN-loop GTPase 3 [Source:HGNC Symbol;Acc:HGNC:30186]	GPN3	-0.33	0.0056031	-0.28	4.09	0.0146449	0.211574	0.00607584	0.191273
ENSG00000111412	protein_coding	SREBF pathway regulator in golgi 1 [Source:HGNC Symbol;Acc:HGNC:26128]	SPRING1	0.27	0.0274392	0.22	4.54	0.0326601	0.304105	0.0283662	0.338299
ENSG00000136143	protein_coding	succinate-CoA ligase ADP-forming subunit beta [Source:HGNC Symbol;Acc:HGNC:11448]	SUCLA2	-0.32	0.00748055	-0.24	5	0.0336764	0.309451	0.00802673	0.210182
ENSG00000102753	protein_coding	karyopherin subunit alpha 3 [Source:HGNC Symbol;Acc:HGNC:6396]	KPNA3	-0.33	0.0056031	-0.36	4.32	0.0111884	0.183755	0.00607584	0.191273
ENSG00000136160	protein_coding	endothelin receptor type B [Source:HGNC Symbol;Acc:HGNC:3180]	EDNRB	-0.29	0.0161781	-0.81	4.16	0.00564346	0.133005	0.0169462	0.278866
ENSG00000165355	protein_coding	F-box protein 33 [Source:HGNC Symbol;Acc:HGNC:19833]	FBXO33	-0.34	0.00493492	-0.25	4.05	0.0158548	0.220579	0.0053775	0.182255
ENSG00000100485	protein_coding	SOS Ras/Rho guanine nucleotide exchange factor 2 [Source:HGNC Symbol;Acc:HGNC:11188]	SOS2	-0.32	0.00878397	-0.25	5.28	0.0134265	0.204554	0.00937364	0.221866
ENSG00000070367	protein_coding	exocyst complex component 5 [Source:HGNC Symbol;Acc:HGNC:10696]	EXOC5	-0.3	0.0150298	-0.29	4.99	0.0284061	0.283816	0.0157757	0.272654
ENSG00000139977	protein_coding	N-alpha-acetyltransferase 30, NatC catalytic subunit [Source:HGNC Symbol;Acc:HGNC:19844]	NAA30	-0.29	0.017401	-0.35	4.36	0.012845	0.199582	0.0181911	0.285771
ENSG00000100580	protein_coding	transmembrane p24 trafficking protein family member 8 [Source:HGNC Symbol;Acc:HGNC:18633]	TMED8	-0.31	0.0111099	-0.23	4.83	0.0233766	0.254965	0.0117661	0.241529
ENSG00000128829	protein_coding	eukaryotic translation initiation factor 2 alpha kinase 4 [Source:HGNC Symbol;Acc:HGNC:19687]	EIF2AK4	0.3	0.0139524	0.28	6.38	0.00841466	0.15874	0.0146758	0.264553
ENSG00000169105	protein_coding	carbohydrate sulfotransferase 14 [Source:HGNC Symbol;Acc:HGNC:24464]	CHST14	0.31	0.0115454	0.17	4.99	0.0408044	0.331756	0.0122129	0.244811
ENSG00000159459	protein_coding	ubiquitin protein ligase E3 component n-recognin 1 [Source:HGNC Symbol;Acc:HGNC:16808]	UBR1	-0.32	0.00913925	-0.26	5.17	0.0181557	0.234243	0.00973993	0.224291
ENSG00000092439	protein_coding	transient receptor potential cation channel subfamily M member 7 [Source:HGNC Symbol;Acc:HGNC:17994]	TRPM7	-0.27	0.0293503	-0.29	5.42	0.0226424	0.250525	0.0302968	0.347284
ENSG00000128923	protein_coding	MINDY lysine 48 deubiquitinase 2 [Source:HGNC Symbol;Acc:HGNC:26954]	MINDY2	-0.31	0.00988756	-0.34	4.64	0.0314039	0.298946	0.0105104	0.230399
ENSG00000166128	protein_coding	RAB8B, member RAS oncogene family [Source:HGNC Symbol;Acc:HGNC:30273]	RAB8B	-0.3	0.0134391	-0.34	4.67	0.032353	0.302243	0.0141513	0.260402
ENSG00000167977	protein_coding	potassium channel tetramerization domain containing 5 [Source:HGNC Symbol;Acc:HGNC:21423]	KCTD5	0.29	0.017401	0.22	4.87	0.0126367	0.198	0.0181911	0.285771
ENSG00000006194	protein_coding	zinc finger protein 263 [Source:HGNC Symbol;Acc:HGNC:13056]	ZNF263	0.29	0.0193832	0.2	5.61	0.0415841	0.334588	0.0202061	0.294775
ENSG00000126602	protein_coding	TNF receptor associated protein 1 [Source:HGNC Symbol;Acc:HGNC:16264]	TRAP1	0.25	0.0433106	0.26	5.71	0.0284173	0.283816	0.0443626	0.394326
ENSG00000103365	protein_coding	golgi associated, gamma adaptin ear containing, ARF binding protein 2 [Source:HGNC Symbol;Acc:HGNC:16064]	GGA2	-0.24	0.0475489	-0.2	7.21	0.0372559	0.317632	0.0486237	0.403268
ENSG00000167005	protein_coding	nudix hydrolase 21 [Source:HGNC Symbol;Acc:HGNC:13870]	NUDT21	-0.25	0.041969	-0.27	5.95	0.0379243	0.319976	0.0430131	0.394326
ENSG00000205364	protein_coding	metallothionein 1M [Source:HGNC Symbol;Acc:HGNC:14296]	MT1M	-0.31	0.0115454	-0.9	4.28	0.0172233	0.228283	0.0122129	0.244811
ENSG00000141101	protein_coding	NIN1 (RPN12) binding protein 1 homolog [Source:HGNC Symbol;Acc:HGNC:29540]	NOB1	0.33	0.0056031	0.24	4.86	0.0074246	0.152414	0.00607584	0.191273
ENSG00000065427	protein_coding	lysyl-tRNA synthetase 1 [Source:HGNC Symbol;Acc:HGNC:6215]	KARS1	0.26	0.0369418	0.16	6.88	0.0467835	0.357138	0.0379525	0.380544
ENSG00000141252	protein_coding	VPS53 subunit of GARP complex [Source:HGNC Symbol;Acc:HGNC:25608]	VPS53	0.25	0.0446873	0.21	5.44	0.0214877	0.250525	0.0457471	0.394326
ENSG00000034152	protein_coding	mitogen-activated protein kinase kinase 3 [Source:HGNC Symbol;Acc:HGNC:6843]	MAP2K3	0.32	0.0084408	0.17	5.58	0.0331756	0.307117	0.00901952	0.218683
ENSG00000004897	protein_coding	cell division cycle 27 [Source:HGNC Symbol;Acc:HGNC:1728]	CDC27	-0.29	0.017401	-0.25	5.11	0.0247149	0.261741	0.0181911	0.285771
ENSG00000108439	protein_coding	pyridoxamine 5'-phosphate oxidase [Source:HGNC Symbol;Acc:HGNC:30260]	PNPO	0.43	0.000266926	0.39	3.88	0.000189696	0.0216376	0.000339933	0.0873372
ENSG00000182628	protein_coding	spindle and kinetochore associated complex subunit 2 [Source:HGNC Symbol;Acc:HGNC:28006]	SKA2	-0.35	0.00397665	-0.28	3.93	0.0272439	0.276542	0.00437104	0.169061
ENSG00000136463	protein_coding	translational activator of cytochrome c oxidase I [Source:HGNC Symbol;Acc:HGNC:24316]	TACO1	0.34	0.00452954	0.26	4.21	0.00420993	0.114709	0.00495252	0.176752
ENSG00000197170	protein_coding	proteasome 26S subunit, non-ATPase 12 [Source:HGNC Symbol;Acc:HGNC:9557]	PSMD12	-0.28	0.0223235	-0.21	5.13	0.0382235	0.321167	0.0231891	0.310235
ENSG00000154217	protein_coding	phosphatidylinositol transfer protein cytoplasmic 1 [Source:HGNC Symbol;Acc:HGNC:21045]	PITPNC1	-0.3	0.0150298	-0.3	4.31	0.0146852	0.211628	0.0157757	0.272654
ENSG00000181038	protein_coding	methyltransferase like 23 [Source:HGNC Symbol;Acc:HGNC:26988]	METTL23	-0.37	0.0018317	-0.27	4.11	0.00747016	0.152606	0.00208494	0.135743
ENSG00000153339	protein_coding	trafficking protein particle complex 8 [Source:HGNC Symbol;Acc:HGNC:29169]	TRAPPC8	-0.27	0.0274392	-0.34	5.22	0.0360845	0.316815	0.0283662	0.338299
ENSG00000141627	protein_coding	dymeclin [Source:HGNC Symbol;Acc:HGNC:21317]	DYM	-0.3	0.0134391	-0.16	5.65	0.0293741	0.287452	0.0141513	0.260402
ENSG00000091164	protein_coding	thioredoxin like 1 [Source:HGNC Symbol;Acc:HGNC:12436]	TXNL1	-0.29	0.0161781	-0.19	5.89	0.0326819	0.304123	0.0169462	0.278866
ENSG00000180011	protein_coding	zinc binding alcohol dehydrogenase domain containing 2 [Source:HGNC Symbol;Acc:HGNC:28697]	ZADH2	-0.31	0.00950699	-0.26	5.79	0.0045603	0.120804	0.0101187	0.227021
ENSG00000188321	protein_coding	zinc finger protein 559 [Source:HGNC Symbol;Acc:HGNC:28197]	ZNF559	-0.36	0.00291266	-0.36	4.57	0.00262332	0.0931987	0.00324446	0.153663
ENSG00000160877	protein_coding	nucleus accumbens associated 1 [Source:HGNC Symbol;Acc:HGNC:20967]	NACC1	0.26	0.030347	0.23	5.79	0.0404305	0.330252	0.0313031	0.351897
ENSG00000130520	protein_coding	LSM4 homolog, U6 small nuclear RNA and mRNA degradation associated [Source:HGNC Symbol;Acc:HGNC:17259]	LSM4	0.29	0.0193832	0.25	6.08	0.0260496	0.270076	0.0202061	0.294775
ENSG00000184162	protein_coding	nuclear receptor 2C2 associated protein [Source:HGNC Symbol;Acc:HGNC:30763]	NR2C2AP	0.37	0.00231636	0.31	4.07	0.00179001	0.0754767	0.00260723	0.146044
ENSG00000196268	protein_coding	zinc finger protein 493 [Source:HGNC Symbol;Acc:HGNC:23708]	ZNF493	-0.36	0.00254034	-0.52	4.23	0.00275779	0.0949259	0.00284719	0.149848
ENSG00000232677	lncRNA	long intergenic non-protein coding RNA 665 [Source:HGNC Symbol;Acc:HGNC:44323]	LINC00665	0.26	0.0324258	0.36	5.54	0.031847	0.300326	0.0334007	0.36235
ENSG00000245680	protein_coding	zinc finger protein 585B [Source:HGNC Symbol;Acc:HGNC:30948]	ZNF585B	-0.36	0.00265943	-0.26	4.3	0.00583875	0.135706	0.00297447	0.151539
ENSG00000068903	protein_coding	sirtuin 2 [Source:HGNC Symbol;Acc:HGNC:10886]	SIRT2	0.26	0.0369418	0.18	6.43	0.0246159	0.261215	0.0379525	0.380544
ENSG00000128000	protein_coding	zinc finger protein 780B [Source:HGNC Symbol;Acc:HGNC:33109]	ZNF780B	-0.31	0.0102813	-0.36	4.72	0.014675	0.211628	0.0109153	0.232554
ENSG00000126464	protein_coding	proline rich 12 [Source:HGNC Symbol;Acc:HGNC:29217]	PRR12	0.26	0.0357665	0.27	6.15	0.0457776	0.353749	0.0367684	0.37564
ENSG00000170954	protein_coding	zinc finger protein 415 [Source:HGNC Symbol;Acc:HGNC:20636]	ZNF415	-0.42	0.00041698	-0.37	3.8	0.00189313	0.0775009	0.000515744	0.0906116
ENSG00000108106	protein_coding	ubiquitin conjugating enzyme E2 S [Source:HGNC Symbol;Acc:HGNC:17895]	UBE2S	0.38	0.00158664	0.61	3.4	0.000958322	0.0539675	0.00181891	0.130318
ENSG00000198131	protein_coding	zinc finger protein 544 [Source:HGNC Symbol;Acc:HGNC:16759]	ZNF544	0.32	0.00913925	0.21	4.96	0.0236943	0.256871	0.00973993	0.224291
ENSG00000125834	protein_coding	serine/threonine kinase 35 [Source:HGNC Symbol;Acc:HGNC:16254]	STK35	0.31	0.0102813	0.18	5.65	0.0448373	0.348897	0.0109153	0.232554
ENSG00000274173	lncRNA	novel transcript	AL035661.1	-0.24	0.0460998	-0.34	4.93	0.0160597	0.221857	0.0471672	0.397399
ENSG00000196756	lncRNA	small nucleolar RNA host gene 17 [Source:HGNC Symbol;Acc:HGNC:48600]	SNHG17	0.32	0.00778942	0.35	5	0.00334824	0.100455	0.00834639	0.213407
ENSG00000124191	protein_coding	TOX high mobility group box family member 2 [Source:HGNC Symbol;Acc:HGNC:16095]	TOX2	0.4	0.000920065	0.73	3.53	0.000598876	0.041425	0.00108565	0.112785
ENSG00000064655	protein_coding	EYA transcriptional coactivator and phosphatase 2 [Source:HGNC Symbol;Acc:HGNC:3520]	EYA2	-0.29	0.0180415	-0.25	5.61	0.0201154	0.245011	0.0188426	0.290094
ENSG00000101189	protein_coding	MRG domain binding protein [Source:HGNC Symbol;Acc:HGNC:15866]	MRGBP	0.37	0.0018317	0.27	4.07	0.00125432	0.0635917	0.00208494	0.135743
ENSG00000159131	protein_coding	phosphoribosylglycinamide formyltransferase, phosphoribosylglycinamide synthetase, phosphoribosylaminoimidazole synthetase [Source:HGNC Symbol;Acc:HGNC:4163]	GART	0.34	0.00537202	0.2	5.69	0.0143685	0.209751	0.00583461	0.18713
ENSG00000160194	protein_coding	NADH:ubiquinone oxidoreductase subunit V3 [Source:HGNC Symbol;Acc:HGNC:7719]	NDUFV3	0.34	0.00537202	0.23	5.85	0.00735071	0.152414	0.00583461	0.18713
ENSG00000186575	protein_coding	neurofibromin 2 [Source:HGNC Symbol;Acc:HGNC:7773]	NF2	0.31	0.0102813	0.28	5.2	0.00479944	0.12417	0.0109153	0.232554
ENSG00000100350	protein_coding	FAD dependent oxidoreductase domain containing 2 [Source:HGNC Symbol;Acc:HGNC:26264]	FOXRED2	0.24	0.0460998	0.26	5.51	0.0341706	0.312106	0.0471672	0.397399
ENSG00000188064	protein_coding	Wnt family member 7B [Source:HGNC Symbol;Acc:HGNC:12787]	WNT7B	0.3	0.0150298	0.53	4.38	0.00362884	0.105495	0.0157757	0.272654
ENSG00000101846	protein_coding	steroid sulfatase [Source:HGNC Symbol;Acc:HGNC:11425]	STS	-0.3	0.0150298	-0.27	4.32	0.0323125	0.302158	0.0157757	0.272654
ENSG00000147118	protein_coding	zinc finger protein 182 [Source:HGNC Symbol;Acc:HGNC:13001]	ZNF182	-0.32	0.00878397	-0.26	3.99	0.0161629	0.222762	0.00937364	0.221866
ENSG00000005022	protein_coding	solute carrier family 25 member 5 [Source:HGNC Symbol;Acc:HGNC:10991]	SLC25A5	0.26	0.0357665	0.24	7.23	0.04271	0.338959	0.0367684	0.37564
ENSG00000188706	protein_coding	zinc finger DHHC-type palmitoyltransferase 9 [Source:HGNC Symbol;Acc:HGNC:18475]	ZDHHC9	0.27	0.0265237	0.32	6.56	0.0280988	0.282117	0.0274407	0.333419
ENSG00000101928	protein_coding	motile sperm domain containing 1 [Source:HGNC Symbol;Acc:HGNC:25235]	MOSPD1	-0.5	1.89334e-05	-0.43	3.19	0.000539977	0.0388764	2.97984e-05	0.0491036
ENSG00000173275	protein_coding	zinc finger protein 449 [Source:HGNC Symbol;Acc:HGNC:21039]	ZNF449	-0.38	0.00158664	-0.38	3.78	0.00466114	0.122117	0.00181891	0.130318
ENSG00000185010	protein_coding	coagulation factor VIII [Source:HGNC Symbol;Acc:HGNC:3546]	F8	-0.36	0.00242604	-0.32	3.91	0.0335323	0.308634	0.00272484	0.147971
ENSG00000125945	protein_coding	zinc finger protein 436 [Source:HGNC Symbol;Acc:HGNC:20814]	ZNF436	-0.25	0.0446873	-0.28	5.27	0.0401124	0.329585	0.0457471	0.394326
ENSG00000163867	protein_coding	zinc finger MYM-type containing 6 [Source:HGNC Symbol;Acc:HGNC:13050]	ZMYM6	-0.31	0.00950699	-0.33	3.94	0.0150672	0.214619	0.0101187	0.227021
ENSG00000183431	protein_coding	splicing factor 3a subunit 3 [Source:HGNC Symbol;Acc:HGNC:10767]	SF3A3	0.27	0.0256341	0.13	6.19	0.0355753	0.316815	0.026541	0.330735
ENSG00000214114	protein_coding	MYC binding protein [Source:HGNC Symbol;Acc:HGNC:7554]	MYCBP	-0.37	0.0021102	-0.28	4.13	0.00904204	0.164222	0.00238562	0.141094
ENSG00000088035	protein_coding	ALG6 alpha-1,3-glucosyltransferase [Source:HGNC Symbol;Acc:HGNC:23157]	ALG6	-0.38	0.00144007	-0.59	3.58	0.00254906	0.0915977	0.00165903	0.125645
ENSG00000064703	protein_coding	DEAD-box helicase 20 [Source:HGNC Symbol;Acc:HGNC:2743]	DDX20	-0.34	0.00433813	-0.23	4.16	0.0132223	0.20279	0.00475147	0.173596
ENSG00000160691	protein_coding	SHC adaptor protein 1 [Source:HGNC Symbol;Acc:HGNC:10840]	SHC1	0.3	0.0150298	0.19	6.57	0.0462599	0.355585	0.0157757	0.272654
ENSG00000143314	protein_coding	mitochondrial ribosomal protein L24 [Source:HGNC Symbol;Acc:HGNC:14037]	MRPL24	0.25	0.0381491	0.24	6.01	0.0217926	0.250525	0.0391684	0.385369
ENSG00000143971	protein_coding	ETAA1 activator of ATR kinase [Source:HGNC Symbol;Acc:HGNC:24648]	ETAA1	-0.37	0.00201342	-0.42	3.59	0.00512589	0.128585	0.00228131	0.139233
ENSG00000135622	protein_coding	ssemaphorin 4F [Source:HGNC Symbol;Acc:HGNC:10734]	SEMA4F	0.37	0.0021102	0.35	3.54	0.00255515	0.0916404	0.00238562	0.141094
ENSG00000158158	protein_coding	cyclin and CBS domain divalent metal cation transport mediator 4 [Source:HGNC Symbol;Acc:HGNC:105]	CNNM4	0.3	0.0129421	0.21	4.92	0.0171481	0.227597	0.0136432	0.256989
ENSG00000180228	protein_coding	protein activator of interferon induced protein kinase EIF2AK2 [Source:HGNC Symbol;Acc:HGNC:9438]	PRKRA	-0.27	0.0274392	-0.19	5.16	0.0476016	0.360949	0.0283662	0.338299
ENSG00000116095	protein_coding	pleckstrin homology domain containing A3 [Source:HGNC Symbol;Acc:HGNC:14338]	PLEKHA3	-0.29	0.0161781	-0.25	4.19	0.02179	0.250525	0.0169462	0.278866
ENSG00000123992	protein_coding	aspartyl aminopeptidase [Source:HGNC Symbol;Acc:HGNC:2981]	DNPEP	0.27	0.0256341	0.19	6.44	0.0255093	0.266889	0.026541	0.330735
ENSG00000114405	protein_coding	chromosome 3 open reading frame 14 [Source:HGNC Symbol;Acc:HGNC:25024]	C3orf14	-0.36	0.00318716	-0.99	3.51	0.00824523	0.15874	0.00353623	0.158825
ENSG00000070476	protein_coding	ZXD family zinc finger C [Source:HGNC Symbol;Acc:HGNC:28160]	ZXDC	0.26	0.031372	0.17	5.71	0.0304848	0.294	0.0323376	0.356646
ENSG00000175193	protein_coding	presenilin associated rhomboid like [Source:HGNC Symbol;Acc:HGNC:18253]	PARL	0.28	0.0223235	0.31	3.86	0.00873085	0.160456	0.0231891	0.310235
ENSG00000170846	protein_coding	novel protein, similar to Morf4 family associated protein 1	AC093323.1	-0.27	0.0265237	-0.19	4.66	0.0281713	0.282455	0.0274407	0.333419
ENSG00000137449	protein_coding	cytoplasmic polyadenylation element binding protein 2 [Source:HGNC Symbol;Acc:HGNC:21745]	CPEB2	-0.27	0.0274392	-0.36	4.03	0.0461857	0.35556	0.0283662	0.338299
ENSG00000151806	protein_coding	GUF1 homolog, GTPase [Source:HGNC Symbol;Acc:HGNC:25799]	GUF1	-0.25	0.0446873	-0.26	4.97	0.0233138	0.254501	0.0457471	0.394326
ENSG00000134852	protein_coding	clock circadian regulator [Source:HGNC Symbol;Acc:HGNC:2082]	CLOCK	-0.26	0.0335091	-0.25	4.94	0.0309015	0.296208	0.0344931	0.366954
ENSG00000163743	protein_coding	ring finger and CHY zinc finger domain containing 1 [Source:HGNC Symbol;Acc:HGNC:17479]	RCHY1	-0.32	0.00878397	-0.39	4.36	0.0216215	0.250525	0.00937364	0.221866
ENSG00000164035	protein_coding	endomucin [Source:HGNC Symbol;Acc:HGNC:16041]	EMCN	-0.31	0.0111099	-0.47	3.6	0.00697644	0.148261	0.0117661	0.241529
ENSG00000164073	protein_coding	major facilitator superfamily domain containing 8 [Source:HGNC Symbol;Acc:HGNC:28486]	MFSD8	-0.3	0.0139524	-0.26	4.51	0.0278012	0.280242	0.0146758	0.264553
ENSG00000164366	protein_coding	coiled-coil domain containing 127 [Source:HGNC Symbol;Acc:HGNC:30520]	CCDC127	-0.33	0.0058429	-0.15	4.61	0.0407729	0.331673	0.00632588	0.193259
ENSG00000152582	protein_coding	sperm flagellar 2 [Source:HGNC Symbol;Acc:HGNC:26293]	SPEF2	-0.33	0.0058429	-0.3	3.93	0.0226035	0.250525	0.00632588	0.193259
ENSG00000153006	protein_coding	SREK1 interacting protein 1 [Source:HGNC Symbol;Acc:HGNC:26716]	SREK1IP1	-0.33	0.00609169	-0.24	4.24	0.0334292	0.308288	0.006585	0.195699
ENSG00000134056	protein_coding	mitochondrial ribosomal protein S36 [Source:HGNC Symbol;Acc:HGNC:16631]	MRPS36	-0.31	0.00950699	-0.31	3.82	0.0189464	0.239317	0.0101187	0.227021
ENSG00000134480	protein_coding	cyclin H [Source:HGNC Symbol;Acc:HGNC:1594]	CCNH	-0.27	0.0265237	-0.26	5.07	0.02913	0.286718	0.0274407	0.333419
ENSG00000081189	protein_coding	myocyte enhancer factor 2C [Source:HGNC Symbol;Acc:HGNC:6996]	MEF2C	-0.31	0.0115454	-0.49	4.05	0.00580829	0.135208	0.0122129	0.244811
ENSG00000112874	protein_coding	nudix hydrolase 12 [Source:HGNC Symbol;Acc:HGNC:18826]	NUDT12	-0.32	0.00913925	-0.37	4.12	0.0114517	0.186344	0.00973993	0.224291
ENSG00000094880	protein_coding	cell division cycle 23 [Source:HGNC Symbol;Acc:HGNC:1724]	CDC23	-0.35	0.00415391	-0.25	5.06	0.0065866	0.145082	0.00455772	0.171364
ENSG00000048162	protein_coding	NOP16 nucleolar protein [Source:HGNC Symbol;Acc:HGNC:26934]	NOP16	0.3	0.0134391	0.25	4.07	0.0329243	0.305559	0.0141513	0.260402
ENSG00000171467	protein_coding	zinc finger protein 318 [Source:HGNC Symbol;Acc:HGNC:13578]	ZNF318	0.29	0.017401	0.19	5.48	0.0225909	0.250525	0.0181911	0.285771
ENSG00000111911	protein_coding	histidine triad nucleotide binding protein 3 [Source:HGNC Symbol;Acc:HGNC:18468]	HINT3	-0.26	0.0357665	-0.23	5.28	0.0496664	0.369279	0.0367684	0.37564
ENSG00000120253	protein_coding	nucleoporin 43 [Source:HGNC Symbol;Acc:HGNC:21182]	NUP43	-0.28	0.0208092	-0.18	5.37	0.0289191	0.286718	0.0216536	0.303099
ENSG00000213066	protein_coding	centrosomal protein 43 [Source:HGNC Symbol;Acc:HGNC:17012]	CEP43	-0.33	0.00661737	-0.29	4.12	0.0199243	0.243535	0.0071316	0.20154
ENSG00000071189	protein_coding	sorting nexin 13 [Source:HGNC Symbol;Acc:HGNC:21335]	SNX13	-0.29	0.0180415	-0.33	5.24	0.0363052	0.316815	0.0188426	0.290094
ENSG00000234444	protein_coding	zinc finger protein 736 [Source:HGNC Symbol;Acc:HGNC:32467]	ZNF736	0.28	0.0231151	0.3	4.59	0.0233989	0.254999	0.0239912	0.315056
ENSG00000198874	protein_coding	tRNA-yW synthesizing protein 1 homolog [Source:HGNC Symbol;Acc:HGNC:25598]	TYW1	0.31	0.00988756	0.17	4.57	0.0473132	0.359688	0.0105104	0.230399
ENSG00000071462	protein_coding	BUD23 rRNA methyltransferase and ribosome maturation factor [Source:HGNC Symbol;Acc:HGNC:16405]	BUD23	0.27	0.0274392	0.15	6.3	0.0379346	0.319976	0.0283662	0.338299
ENSG00000187391	protein_coding	membrane associated guanylate kinase, WW and PDZ domain containing 2 [Source:HGNC Symbol;Acc:HGNC:18957]	MAGI2	-0.38	0.00174648	-0.44	4.16	0.0127303	0.198787	0.0019926	0.133178
ENSG00000234456	lncRNA	MAGI2 antisense RNA 3 [Source:HGNC Symbol;Acc:HGNC:40862]	MAGI2-AS3	-0.27	0.0283813	-0.45	4.48	0.0432897	0.341695	0.029318	0.343143
ENSG00000135164	protein_coding	cyclin D binding myb like transcription factor 1 [Source:HGNC Symbol;Acc:HGNC:14603]	DMTF1	-0.27	0.0293503	-0.22	6.63	0.0239616	0.258273	0.0302968	0.347284
ENSG00000127920	protein_coding	G protein subunit gamma 11 [Source:HGNC Symbol;Acc:HGNC:4403]	GNG11	-0.37	0.00221113	-0.36	4.24	0.0436028	0.343049	0.00249421	0.143261
ENSG00000091137	protein_coding	solute carrier family 26 member 4 [Source:HGNC Symbol;Acc:HGNC:8818]	SLC26A4	-0.26	0.030347	-0.98	4.08	0.0139511	0.208661	0.0313031	0.351897
ENSG00000198420	protein_coding	TRPM8 channel associated factor 1 [Source:HGNC Symbol;Acc:HGNC:22201]	TCAF1	-0.26	0.0324258	-0.36	4.61	0.0380727	0.320614	0.0334007	0.36235
ENSG00000180190	protein_coding	testis development related protein [Source:HGNC Symbol;Acc:HGNC:26951]	TDRP	-0.27	0.0293503	-0.34	4.93	0.035442	0.316815	0.0302968	0.347284
ENSG00000173273	protein_coding	tankyrase [Source:HGNC Symbol;Acc:HGNC:11941]	TNKS	-0.25	0.0406621	-0.22	5.42	0.0390175	0.32563	0.0416981	0.392257
ENSG00000147471	protein_coding	pyridoxal phosphate binding protein [Source:HGNC Symbol;Acc:HGNC:9457]	PLPBP	-0.29	0.017401	-0.17	4.92	0.0413502	0.333915	0.0181911	0.285771
ENSG00000133739	protein_coding	leucine rich repeat and coiled-coil centrosomal protein 1 [Source:HGNC Symbol;Acc:HGNC:29373]	LRRCC1	-0.39	0.000967962	-0.5	3.43	0.00271839	0.0944041	0.00113896	0.114062
ENSG00000155792	protein_coding	DEP domain containing MTOR interacting protein [Source:HGNC Symbol;Acc:HGNC:22953]	DEPTOR	-0.27	0.0274392	-0.34	4.28	0.0123855	0.195629	0.0283662	0.338299
ENSG00000104472	protein_coding	chromatin accessibility complex subunit 1 [Source:HGNC Symbol;Acc:HGNC:13544]	CHRAC1	0.34	0.00433813	0.23	4.36	0.00818773	0.15874	0.00475147	0.173596
ENSG00000260912	lncRNA	novel transcript, overlapping ACER2	AL158206.1	-0.3	0.0139524	-0.48	3.69	0.00504218	0.127863	0.0146758	0.264553
ENSG00000134461	protein_coding	ankyrin repeat domain 16 [Source:HGNC Symbol;Acc:HGNC:23471]	ANKRD16	0.4	0.000675019	0.28	3.43	0.00374506	0.10669	0.000810725	0.102495
ENSG00000107485	protein_coding	GATA binding protein 3 [Source:HGNC Symbol;Acc:HGNC:4172]	GATA3	-0.25	0.039389	-0.71	4.01	0.0114933	0.18676	0.0404167	0.387838
ENSG00000078114	protein_coding	nebulette [Source:HGNC Symbol;Acc:HGNC:16932]	NEBL	-0.27	0.0256341	-0.29	5.56	0.038414	0.322136	0.026541	0.330735
ENSG00000108094	protein_coding	cullin 2 [Source:HGNC Symbol;Acc:HGNC:2552]	CUL2	-0.31	0.0119958	-0.24	4.79	0.0164634	0.224613	0.0126744	0.248946
ENSG00000204130	protein_coding	RUN and FYVE domain containing 2 [Source:HGNC Symbol;Acc:HGNC:19761]	RUFY2	-0.29	0.0180415	-0.29	4.46	0.0235937	0.256115	0.0188426	0.290094
ENSG00000198954	protein_coding	kinesin family binding protein [Source:HGNC Symbol;Acc:HGNC:23419]	KIFBP	-0.36	0.00291266	-0.27	5.01	0.00265352	0.0938187	0.00324446	0.153663
ENSG00000165338	protein_coding	HECT domain E3 ubiquitin protein ligase 2 [Source:HGNC Symbol;Acc:HGNC:26736]	HECTD2	-0.31	0.0102813	-0.38	4.45	0.0187217	0.23868	0.0109153	0.232554
ENSG00000177853	protein_coding	zinc finger protein 518A [Source:HGNC Symbol;Acc:HGNC:29009]	ZNF518A	-0.3	0.0129421	-0.39	5.14	0.0230212	0.252159	0.0136432	0.256989
ENSG00000095585	protein_coding	B cell linker [Source:HGNC Symbol;Acc:HGNC:14211]	BLNK	-0.34	0.00433813	-0.4	4.09	0.00522674	0.129854	0.00475147	0.173596
ENSG00000119946	protein_coding	cyclin and CBS domain divalent metal cation transport mediator 1 [Source:HGNC Symbol;Acc:HGNC:102]	CNNM1	0.36	0.00304716	0.48	3.64	0.00389451	0.109606	0.00338753	0.156148
ENSG00000151893	protein_coding	CDK2 associated cullin domain 1 [Source:HGNC Symbol;Acc:HGNC:23727]	CACUL1	-0.29	0.0187021	-0.21	5.59	0.0129231	0.200367	0.0195141	0.294775
ENSG00000166471	protein_coding	transmembrane protein 41B [Source:HGNC Symbol;Acc:HGNC:28948]	TMEM41B	-0.29	0.0161781	-0.26	5.08	0.0224131	0.250525	0.0169462	0.278866
ENSG00000148926	protein_coding	adrenomedullin [Source:HGNC Symbol;Acc:HGNC:259]	ADM	0.25	0.039389	0.68	4.01	0.0143631	0.209724	0.0404167	0.387838
ENSG00000132749	protein_coding	testis expressed metallothionein like protein [Source:HGNC Symbol;Acc:HGNC:7446]	TESMIN	0.37	0.0018317	0.46	3.79	0.000860433	0.0506619	0.00208494	0.135743
ENSG00000074266	protein_coding	embryonic ectoderm development [Source:HGNC Symbol;Acc:HGNC:3188]	EED	-0.33	0.00609169	-0.32	4.21	0.0107029	0.178594	0.006585	0.195699
ENSG00000111731	protein_coding	C2 calcium dependent domain containing 5 [Source:HGNC Symbol;Acc:HGNC:29062]	C2CD5	-0.31	0.0115454	-0.31	5.53	0.0149666	0.21371	0.0122129	0.244811
ENSG00000087448	protein_coding	kelch like family member 42 [Source:HGNC Symbol;Acc:HGNC:29252]	KLHL42	-0.29	0.0187021	-0.21	5.44	0.0327466	0.304454	0.0195141	0.294775
ENSG00000123106	protein_coding	coiled-coil domain containing 91 [Source:HGNC Symbol;Acc:HGNC:24855]	CCDC91	-0.32	0.00810939	-0.31	4.07	0.0119	0.190182	0.00867721	0.21465
ENSG00000174099	protein_coding	methionine sulfoxide reductase B3 [Source:HGNC Symbol;Acc:HGNC:27375]	MSRB3	-0.27	0.0265237	-0.4	6.23	0.0416529	0.334957	0.0274407	0.333419
ENSG00000120798	protein_coding	nuclear receptor subfamily 2 group C member 1 [Source:HGNC Symbol;Acc:HGNC:7971]	NR2C1	-0.28	0.0200854	-0.27	4.56	0.0412071	0.333268	0.0209191	0.298145
ENSG00000111785	protein_coding	RIC8 guanine nucleotide exchange factor B [Source:HGNC Symbol;Acc:HGNC:25555]	RIC8B	-0.29	0.0180415	-0.28	4.52	0.0167649	0.224778	0.0188426	0.290094
ENSG00000102471	protein_coding	Nedd4 family interacting protein 2 [Source:HGNC Symbol;Acc:HGNC:18537]	NDFIP2	-0.28	0.021555	-0.34	4.88	0.0193073	0.239317	0.0224101	0.306243
ENSG00000100473	protein_coding	cochlin [Source:HGNC Symbol;Acc:HGNC:2180]	COCH	0.31	0.0115454	0.57	4.68	0.0113539	0.18527	0.0122129	0.244811
ENSG00000126821	protein_coding	sphingosine-1-phosphate phosphatase 1 [Source:HGNC Symbol;Acc:HGNC:17720]	SGPP1	-0.31	0.0115454	-0.44	3.76	0.0117057	0.188997	0.0122129	0.244811
ENSG00000100554	protein_coding	ATPase H+ transporting V1 subunit D [Source:HGNC Symbol;Acc:HGNC:13527]	ATP6V1D	-0.29	0.0187021	-0.2	5.8	0.038122	0.320763	0.0195141	0.294775
ENSG00000100591	protein_coding	activator of HSP90 ATPase activity 1 [Source:HGNC Symbol;Acc:HGNC:1189]	AHSA1	0.28	0.0239303	0.17	6.88	0.0264675	0.272453	0.0248168	0.320093
ENSG00000128918	protein_coding	aldehyde dehydrogenase 1 family member A2 [Source:HGNC Symbol;Acc:HGNC:15472]	ALDH1A2	-0.29	0.01678	-0.56	5.35	0.0281986	0.282535	0.0175591	0.283389
ENSG00000184277	protein_coding	TM2 domain containing 3 [Source:HGNC Symbol;Acc:HGNC:24128]	TM2D3	-0.31	0.0115454	-0.2	5.35	0.0190106	0.239317	0.0122129	0.244811
ENSG00000255198	lncRNA	small nucleolar RNA host gene 9 [Source:HGNC Symbol;Acc:HGNC:33102]	SNHG9	0.32	0.00748055	0.65	3.57	0.000655316	0.0433201	0.00802673	0.210182
ENSG00000122299	protein_coding	zinc finger CCCH-type containing 7A [Source:HGNC Symbol;Acc:HGNC:30959]	ZC3H7A	-0.26	0.0324258	-0.18	6.13	0.021248	0.250265	0.0334007	0.36235
ENSG00000099385	protein_coding	BAF chromatin remodeling complex subunit BCL7C [Source:HGNC Symbol;Acc:HGNC:1006]	BCL7C	0.28	0.0239303	0.25	4.85	0.0284505	0.283953	0.0248168	0.320093
ENSG00000132603	protein_coding	nucleolar pre-rRNA processing protein NIP7 [Source:HGNC Symbol;Acc:HGNC:24328]	NIP7	0.35	0.00415391	0.25	4.08	0.00726221	0.151747	0.00455772	0.171364
ENSG00000176974	protein_coding	serine hydroxymethyltransferase 1 [Source:HGNC Symbol;Acc:HGNC:10850]	SHMT1	0.26	0.0346224	0.2	4.79	0.0359634	0.316815	0.0356155	0.370724
ENSG00000128482	protein_coding	ring finger protein 112 [Source:HGNC Symbol;Acc:HGNC:12968]	RNF112	-0.28	0.0231151	-1.15	3.61	0.00345646	0.102171	0.0239912	0.315056
ENSG00000198720	protein_coding	ankyrin repeat domain 13B [Source:HGNC Symbol;Acc:HGNC:26363]	ANKRD13B	0.28	0.0231151	0.44	3.89	0.00666567	0.14583	0.0239912	0.315056
ENSG00000073536	protein_coding	notchless homolog 1 [Source:HGNC Symbol;Acc:HGNC:19889]	NLE1	0.24	0.0460998	0.26	4.53	0.0451195	0.350151	0.0471672	0.397399
ENSG00000279207	TEC	novel transcript	AC015813.6	-0.36	0.00318716	-0.37	3.94	0.00219616	0.083801	0.00353623	0.158825
ENSG00000182481	protein_coding	karyopherin subunit alpha 2 [Source:HGNC Symbol;Acc:HGNC:6395]	KPNA2	0.28	0.0200854	0.57	4.15	0.00149552	0.0692116	0.0209191	0.298145
ENSG00000188612	protein_coding	small ubiquitin like modifier 2 [Source:HGNC Symbol;Acc:HGNC:11125]	SUMO2	0.26	0.031372	0.2	5.88	0.0180746	0.233865	0.0323376	0.356646
ENSG00000161542	protein_coding	phosphoribosyl pyrophosphate synthetase associated protein 1 [Source:HGNC Symbol;Acc:HGNC:9466]	PRPSAP1	0.25	0.0406621	0.22	5.77	0.0117424	0.189326	0.0416981	0.392257
ENSG00000101577	protein_coding	lipin 2 [Source:HGNC Symbol;Acc:HGNC:14450]	LPIN2	0.29	0.0180415	0.25	5.47	0.00801809	0.15806	0.0188426	0.290094
ENSG00000141446	protein_coding	establishment of sister chromatid cohesion N-acetyltransferase 1 [Source:HGNC Symbol;Acc:HGNC:24645]	ESCO1	-0.28	0.0223235	-0.31	4.32	0.0290943	0.286718	0.0231891	0.310235
ENSG00000134049	protein_coding	immediate early response 3 interacting protein 1 [Source:HGNC Symbol;Acc:HGNC:18550]	IER3IP1	-0.36	0.00318716	-0.6	4.34	0.0150548	0.214598	0.00353623	0.158825
ENSG00000141639	protein_coding	mitogen-activated protein kinase 4 [Source:HGNC Symbol;Acc:HGNC:6878]	MAPK4	-0.29	0.0187021	-0.8	3.54	0.0087362	0.160456	0.0195141	0.294775
ENSG00000104886	protein_coding	pleckstrin homology domain containing J1 [Source:HGNC Symbol;Acc:HGNC:18211]	PLEKHJ1	0.31	0.0106886	0.22	5.61	0.0475968	0.360949	0.0113337	0.238073
ENSG00000167676	protein_coding	perilipin 4 [Source:HGNC Symbol;Acc:HGNC:29393]	PLIN4	-0.31	0.0119958	-0.62	4.91	0.0177662	0.231723	0.0126744	0.248946
ENSG00000090339	protein_coding	intercellular adhesion molecule 1 [Source:HGNC Symbol;Acc:HGNC:5344]	ICAM1	0.24	0.0475489	0.51	4.54	0.00769185	0.153871	0.0486237	0.403268
ENSG00000037757	protein_coding	methylthioribose-1-phosphate isomerase 1 [Source:HGNC Symbol;Acc:HGNC:28469]	MRI1	0.31	0.0106886	0.24	4.94	0.0181422	0.234243	0.0113337	0.238073
ENSG00000261824	lncRNA	long intergenic non-protein coding RNA 662 [Source:HGNC Symbol;Acc:HGNC:27122]	LINC00662	-0.26	0.0324258	-0.5	4.11	0.00751911	0.153001	0.0334007	0.36235
ENSG00000131943	protein_coding	chromosome 19 open reading frame 12 [Source:HGNC Symbol;Acc:HGNC:25443]	C19orf12	-0.33	0.0058429	-0.15	4.81	0.0177936	0.231723	0.00632588	0.193259
ENSG00000011478	protein_coding	glutaminyl-peptide cyclotransferase like [Source:HGNC Symbol;Acc:HGNC:25952]	QPCTL	0.3	0.0150298	0.31	4.38	0.014807	0.212473	0.0157757	0.272654
ENSG00000011485	protein_coding	protein phosphatase 5 catalytic subunit [Source:HGNC Symbol;Acc:HGNC:9322]	PPP5C	0.28	0.021555	0.13	6.22	0.0475584	0.360753	0.0224101	0.306243
ENSG00000233493	protein_coding	transmembrane protein 238 [Source:HGNC Symbol;Acc:HGNC:40042]	TMEM238	0.29	0.0161781	0.56	3.74	0.0110519	0.182557	0.0169462	0.278866
ENSG00000218891	protein_coding	zinc finger protein 579 [Source:HGNC Symbol;Acc:HGNC:26646]	ZNF579	0.26	0.0357665	0.28	4.61	0.0436522	0.343206	0.0367684	0.37564
ENSG00000101343	protein_coding	crooked neck pre-mRNA splicing factor 1 [Source:HGNC Symbol;Acc:HGNC:15762]	CRNKL1	-0.27	0.0247698	-0.21	5.28	0.0339296	0.310864	0.0256666	0.324808
ENSG00000118707	protein_coding	TGFB induced factor homeobox 2 [Source:HGNC Symbol;Acc:HGNC:15764]	TGIF2	0.31	0.0115454	0.21	4.72	0.0400267	0.32916	0.0122129	0.244811
ENSG00000101158	protein_coding	negative elongation factor complex member C/D [Source:HGNC Symbol;Acc:HGNC:15934]	NELFCD	0.3	0.0150298	0.16	6.83	0.0218273	0.250525	0.0157757	0.272654
ENSG00000155313	protein_coding	ubiquitin specific peptidase 25 [Source:HGNC Symbol;Acc:HGNC:12624]	USP25	-0.27	0.0283813	-0.22	5.13	0.0352432	0.316815	0.029318	0.343143
ENSG00000100426	protein_coding	zinc finger BED-type containing 4 [Source:HGNC Symbol;Acc:HGNC:20721]	ZBED4	0.3	0.0150298	0.22	4.81	0.0344067	0.313377	0.0157757	0.272654
ENSG00000173674	protein_coding	eukaryotic translation initiation factor 1A X-linked [Source:HGNC Symbol;Acc:HGNC:3250]	EIF1AX	-0.33	0.00718246	-0.3	5.13	0.0464808	0.355795	0.00771792	0.207204
ENSG00000260822				-0.29	0.0187021	-0.33	4.69	0.0234922	0.255655	0.0195141	0.294775
ENSG00000126950	protein_coding	transmembrane protein 35A [Source:HGNC Symbol;Acc:HGNC:25864]	TMEM35A	-0.32	0.00878397	-0.69	4.08	0.0203378	0.246482	0.00937364	0.221866
ENSG00000233864				0.26	0.030347	0.51	4.2	0.0158823	0.220599	0.0313031	0.351897
ENSG00000233954	protein_coding	ubiquinol-cytochrome c reductase hinge protein like [Source:HGNC Symbol;Acc:HGNC:51714]	UQCRHL	0.45	0.000132268	0.49	3.13	0.000219151	0.0236524	0.00017705	0.0748749
ENSG00000122482	protein_coding	zinc finger protein 644 [Source:HGNC Symbol;Acc:HGNC:29222]	ZNF644	-0.26	0.031372	-0.29	4.83	0.0382066	0.321137	0.0323376	0.356646
ENSG00000162695	protein_coding	solute carrier family 30 member 7 [Source:HGNC Symbol;Acc:HGNC:19306]	SLC30A7	-0.28	0.0208092	-0.46	4.96	0.0172839	0.228669	0.0216536	0.303099
ENSG00000185946	protein_coding	RNA binding region (RNP1, RRM) containing 3 [Source:HGNC Symbol;Acc:HGNC:18666]	RNPC3	-0.27	0.0265237	-0.34	4.67	0.0276803	0.279411	0.0274407	0.333419
ENSG00000143322	protein_coding	ABL proto-oncogene 2, non-receptor tyrosine kinase [Source:HGNC Symbol;Acc:HGNC:77]	ABL2	0.27	0.0247698	0.19	4.77	0.0360805	0.316815	0.0256666	0.324808
ENSG00000023572	protein_coding	glutaredoxin 2 [Source:HGNC Symbol;Acc:HGNC:16065]	GLRX2	-0.34	0.00433813	-0.32	3.59	0.0373471	0.317632	0.00475147	0.173596
ENSG00000162889	protein_coding	MAPK activated protein kinase 2 [Source:HGNC Symbol;Acc:HGNC:6887]	MAPKAPK2	0.24	0.0475489	0.2	6.29	0.0316557	0.300041	0.0486237	0.403268
ENSG00000187554	protein_coding	toll like receptor 5 [Source:HGNC Symbol;Acc:HGNC:11851]	TLR5	-0.4	0.00078896	-0.46	3.46	0.000818498	0.0496625	0.000939053	0.110531
ENSG00000143669	protein_coding	lysosomal trafficking regulator [Source:HGNC Symbol;Acc:HGNC:1968]	LYST	-0.29	0.0193832	-0.27	4.5	0.041687	0.335088	0.0202061	0.294775
ENSG00000214595	protein_coding	EMAP like 6 [Source:HGNC Symbol;Acc:HGNC:35412]	EML6	0.26	0.0324258	1.23	3.59	0.00156019	0.0703573	0.0334007	0.36235
ENSG00000115421	protein_coding	poly(A) polymerase gamma [Source:HGNC Symbol;Acc:HGNC:14982]	PAPOLG	-0.3	0.0139524	-0.3	4	0.0174373	0.229911	0.0146758	0.264553
ENSG00000005436	protein_coding	GC-rich sequence DNA-binding factor 2 [Source:HGNC Symbol;Acc:HGNC:1317]	GCFC2	-0.32	0.00878397	-0.36	4.4	0.01181	0.189728	0.00937364	0.221866
ENSG00000115539	protein_coding	phosducin like 3 [Source:HGNC Symbol;Acc:HGNC:28860]	PDCL3	0.3	0.0134391	0.27	4.33	0.0138817	0.208175	0.0141513	0.260402
ENSG00000163072	protein_coding	nitric oxide synthase trafficking [Source:HGNC Symbol;Acc:HGNC:20203]	NOSTRIN	-0.26	0.0335091	-0.46	3.83	0.00721277	0.151149	0.0344931	0.366954
ENSG00000138382	protein_coding	methyltransferase like 5 [Source:HGNC Symbol;Acc:HGNC:25006]	METTL5	-0.29	0.0187021	-0.24	4.28	0.0388519	0.324778	0.0195141	0.294775
ENSG00000115896	protein_coding	phospholipase C like 1 (inactive) [Source:HGNC Symbol;Acc:HGNC:9063]	PLCL1	-0.29	0.017401	-0.69	3.61	0.00754995	0.153143	0.0181911	0.285771
ENSG00000064012	protein_coding	caspase 8 [Source:HGNC Symbol;Acc:HGNC:1509]	CASP8	0.28	0.0208092	0.29	4.56	0.0106796	0.178474	0.0216536	0.303099
ENSG00000163637	protein_coding	prickle planar cell polarity protein 2 [Source:HGNC Symbol;Acc:HGNC:20340]	PRICKLE2	-0.32	0.00810939	-0.44	4.27	0.0117995	0.189722	0.00867721	0.21465
ENSG00000129071	protein_coding	methyl-CpG binding domain 4, DNA glycosylase [Source:HGNC Symbol;Acc:HGNC:6919]	MBD4	-0.26	0.0346224	-0.15	5.19	0.0443096	0.346454	0.0356155	0.370724
ENSG00000155903	protein_coding	RAS p21 protein activator 2 [Source:HGNC Symbol;Acc:HGNC:9872]	RASA2	-0.28	0.0223235	-0.29	4.29	0.0429197	0.34002	0.0231891	0.310235
ENSG00000109618	protein_coding	Sep (O-phosphoserine) tRNA:Sec (selenocysteine) tRNA synthase [Source:HGNC Symbol;Acc:HGNC:30605]	SEPSECS	-0.35	0.00348445	-0.42	3.91	0.0114576	0.186356	0.00385129	0.162155
ENSG00000163281	protein_coding	glucosamine-6-phosphate deaminase 2 [Source:HGNC Symbol;Acc:HGNC:21526]	GNPDA2	-0.28	0.0239303	-0.3	4.16	0.0386572	0.323522	0.0248168	0.320093
ENSG00000173542	protein_coding	MOB kinase activator 1B [Source:HGNC Symbol;Acc:HGNC:29801]	MOB1B	-0.29	0.0155949	-0.34	4.64	0.0176321	0.23112	0.0163519	0.275052
ENSG00000138802	protein_coding	SEC24 homolog B, COPII coat complex component [Source:HGNC Symbol;Acc:HGNC:10704]	SEC24B	-0.27	0.0265237	-0.23	5.52	0.0257947	0.268684	0.0274407	0.333419
ENSG00000164163	protein_coding	ATP binding cassette subfamily E member 1 [Source:HGNC Symbol;Acc:HGNC:69]	ABCE1	-0.27	0.0274392	-0.31	4.99	0.0412882	0.333731	0.0283662	0.338299
ENSG00000164118	protein_coding	centrosomal protein 44 [Source:HGNC Symbol;Acc:HGNC:29356]	CEP44	-0.27	0.0256341	-0.27	4.33	0.0275957	0.27885	0.026541	0.330735
ENSG00000164187	protein_coding	LMBR1 domain containing 2 [Source:HGNC Symbol;Acc:HGNC:25287]	LMBRD2	-0.3	0.0139524	-0.38	3.98	0.0365858	0.317501	0.0146758	0.264553
ENSG00000151876	protein_coding	F-box protein 4 [Source:HGNC Symbol;Acc:HGNC:13583]	FBXO4	-0.41	0.000517863	-0.28	3.64	0.0100277	0.174027	0.000631936	0.0943717
ENSG00000122008	protein_coding	DNA polymerase kappa [Source:HGNC Symbol;Acc:HGNC:9183]	POLK	-0.29	0.0161781	-0.33	4.06	0.0166117	0.224613	0.0169462	0.278866
ENSG00000164253	protein_coding	WD repeat domain 41 [Source:HGNC Symbol;Acc:HGNC:25601]	WDR41	-0.3	0.0139524	-0.21	4.64	0.0305404	0.294338	0.0146758	0.264553
ENSG00000039319	protein_coding	zinc finger FYVE-type containing 16 [Source:HGNC Symbol;Acc:HGNC:20756]	ZFYVE16	-0.24	0.0475489	-0.3	5.34	0.0358675	0.316815	0.0486237	0.403268
ENSG00000176018	protein_coding	LysM domain containing 3 [Source:HGNC Symbol;Acc:HGNC:26969]	LYSMD3	-0.31	0.0111099	-0.48	4.05	0.0122917	0.194729	0.0117661	0.241529
ENSG00000113368	protein_coding	lamin B1 [Source:HGNC Symbol;Acc:HGNC:6637]	LMNB1	0.35	0.00415391	0.73	3.31	0.000358477	0.0313589	0.00455772	0.171364
ENSG00000120327	protein_coding	protocadherin beta 14 [Source:HGNC Symbol;Acc:HGNC:8685]	PCDHB14	0.27	0.0283813	0.38	3.37	0.0325506	0.303457	0.029318	0.343143
ENSG00000091009	protein_coding	RNA binding motif protein 27 [Source:HGNC Symbol;Acc:HGNC:29243]	RBM27	-0.33	0.0056031	-0.47	3.77	0.00973844	0.171735	0.00607584	0.191273
ENSG00000113712	protein_coding	casein kinase 1 alpha 1 [Source:HGNC Symbol;Acc:HGNC:2451]	CSNK1A1	0.25	0.0433106	0.2	6.64	0.0155511	0.21789	0.0443626	0.394326
ENSG00000155868	protein_coding	mediator complex subunit 7 [Source:HGNC Symbol;Acc:HGNC:2378]	MED7	-0.36	0.00242604	-0.27	3.68	0.0221079	0.250525	0.00272484	0.147971
ENSG00000170234	protein_coding	PWWP domain containing 2A [Source:HGNC Symbol;Acc:HGNC:29406]	PWWP2A	-0.27	0.0283813	-0.21	4.83	0.0325256	0.30332	0.029318	0.343143
ENSG00000023892	protein_coding	DEF6 guanine nucleotide exchange factor [Source:HGNC Symbol;Acc:HGNC:2760]	DEF6	-0.26	0.0324258	-0.26	5.35	0.033936	0.310864	0.0334007	0.36235
ENSG00000112651	protein_coding	mitochondrial ribosomal protein L2 [Source:HGNC Symbol;Acc:HGNC:14056]	MRPL2	0.31	0.0119958	0.15	4.96	0.040812	0.331771	0.0126744	0.248946
ENSG00000135318	protein_coding	5'-nucleotidase ecto [Source:HGNC Symbol;Acc:HGNC:8021]	NT5E	-0.26	0.031372	-0.4	4.13	0.0378925	0.319884	0.0323376	0.356646
ENSG00000111875	protein_coding	anti-silencing function 1A histone chaperone [Source:HGNC Symbol;Acc:HGNC:20995]	ASF1A	-0.33	0.00689484	-0.32	3.76	0.0308519	0.296208	0.00741964	0.204384
ENSG00000146414	protein_coding	SNF2 histone linker PHD RING helicase [Source:HGNC Symbol;Acc:HGNC:19336]	SHPRH	0.3	0.0150298	0.28	3.71	0.0332224	0.30726	0.0157757	0.272654
ENSG00000215712	protein_coding	transmembrane protein 242 [Source:HGNC Symbol;Acc:HGNC:17206]	TMEM242	-0.31	0.00950699	-0.17	4.1	0.0435497	0.342818	0.0101187	0.227021
ENSG00000122512	protein_coding	PMS1 homolog 2, mismatch repair system component [Source:HGNC Symbol;Acc:HGNC:9122]	PMS2	0.36	0.00254034	0.23	3.45	0.0181758	0.234287	0.00284719	0.149848
ENSG00000122679	protein_coding	receptor activity modifying protein 3 [Source:HGNC Symbol;Acc:HGNC:9845]	RAMP3	-0.26	0.0357665	-0.33	3.91	0.0394735	0.327855	0.0367684	0.37564
ENSG00000075303	protein_coding	solute carrier family 25 member 40 [Source:HGNC Symbol;Acc:HGNC:29680]	SLC25A40	-0.32	0.00878397	-0.42	4.1	0.0127983	0.199232	0.00937364	0.221866
ENSG00000182648	lncRNA	long intergenic non-protein coding RNA 1006 [Source:HGNC Symbol;Acc:HGNC:48971]	LINC01006	0.28	0.0231151	0.42	4.05	0.0211978	0.25013	0.0239912	0.315056
ENSG00000147419	protein_coding	coiled-coil domain containing 25 [Source:HGNC Symbol;Acc:HGNC:25591]	CCDC25	-0.26	0.0324258	-0.17	5.04	0.0466474	0.356726	0.0334007	0.36235
ENSG00000104290	protein_coding	frizzled class receptor 3 [Source:HGNC Symbol;Acc:HGNC:4041]	FZD3	-0.29	0.0180415	-0.37	4.1	0.0189302	0.239317	0.0188426	0.290094
ENSG00000137055	protein_coding	phospholipase A2 activating protein [Source:HGNC Symbol;Acc:HGNC:9043]	PLAA	-0.25	0.0381491	-0.18	4.83	0.0456015	0.352669	0.0391684	0.385369
ENSG00000107282	protein_coding	amyloid beta precursor protein binding family A member 1 [Source:HGNC Symbol;Acc:HGNC:578]	APBA1	0.37	0.00231636	0.42	3.24	0.00523716	0.129975	0.00260723	0.146044
ENSG00000136925	protein_coding	thiosulfate sulfurtransferase like domain containing 2 [Source:HGNC Symbol;Acc:HGNC:30087]	TSTD2	0.31	0.0106886	0.22	4.23	0.0246405	0.261246	0.0113337	0.238073
ENSG00000183621	protein_coding	zinc finger protein 438 [Source:HGNC Symbol;Acc:HGNC:21029]	ZNF438	0.41	0.00049075	0.26	3.64	0.00372909	0.106607	0.000600833	0.0932228
ENSG00000175395	protein_coding	zinc finger protein 25 [Source:HGNC Symbol;Acc:HGNC:13043]	ZNF25	-0.26	0.0324258	-0.25	4.5	0.031327	0.298598	0.0334007	0.36235
ENSG00000108064	protein_coding	transcription factor A, mitochondrial [Source:HGNC Symbol;Acc:HGNC:11741]	TFAM	-0.25	0.0433106	-0.27	4.85	0.044169	0.345889	0.0443626	0.394326
ENSG00000173267	protein_coding	synuclein gamma [Source:HGNC Symbol;Acc:HGNC:11141]	SNCG	-0.26	0.030347	-0.59	4.18	0.0345372	0.314104	0.0313031	0.351897
ENSG00000107798	protein_coding	lipase A, lysosomal acid type [Source:HGNC Symbol;Acc:HGNC:6617]	LIPA	-0.28	0.021555	-0.23	5.61	0.0360984	0.316815	0.0224101	0.306243
ENSG00000119938	protein_coding	protein phosphatase 1 regulatory subunit 3C [Source:HGNC Symbol;Acc:HGNC:9293]	PPP1R3C	-0.32	0.00810939	-0.77	3.86	0.00218387	0.0835394	0.00867721	0.21465
ENSG00000213341	protein_coding	component of inhibitor of nuclear factor kappa B kinase complex [Source:HGNC Symbol;Acc:HGNC:1974]	CHUK	-0.29	0.0161781	-0.26	4.43	0.01458	0.210933	0.0169462	0.278866
ENSG00000066468	protein_coding	fibroblast growth factor receptor 2 [Source:HGNC Symbol;Acc:HGNC:3689]	FGFR2	-0.25	0.039389	-0.49	5.35	0.0416923	0.335088	0.0404167	0.387838
ENSG00000166199	protein_coding	alkB homolog 3, alpha-ketoglutarate dependent dioxygenase [Source:HGNC Symbol;Acc:HGNC:30141]	ALKBH3	0.27	0.0293503	0.16	4.88	0.0450924	0.350035	0.0302968	0.347284
ENSG00000014138	protein_coding	DNA polymerase alpha 2, accessory subunit [Source:HGNC Symbol;Acc:HGNC:30073]	POLA2	0.26	0.0369418	0.24	4.14	0.0174766	0.230224	0.0379525	0.380544
ENSG00000137492	protein_coding	THAP domain containing 12 [Source:HGNC Symbol;Acc:HGNC:9440]	THAP12	-0.3	0.0129421	-0.24	5.04	0.0423422	0.338035	0.0136432	0.256989
ENSG00000182919	protein_coding	chromosome 11 open reading frame 54 [Source:HGNC Symbol;Acc:HGNC:30204]	C11orf54	-0.3	0.0150298	-0.26	4.99	0.0300442	0.291761	0.0157757	0.272654
ENSG00000170962	protein_coding	platelet derived growth factor D [Source:HGNC Symbol;Acc:HGNC:30620]	PDGFD	-0.28	0.021555	-0.48	3.75	0.0289457	0.286718	0.0224101	0.306243
ENSG00000178202	protein_coding	protein O-glucosyltransferase 3 [Source:HGNC Symbol;Acc:HGNC:28496]	POGLUT3	-0.26	0.0346224	-0.26	5.43	0.0403788	0.329956	0.0356155	0.370724
ENSG00000171823	protein_coding	F-box and leucine rich repeat protein 14 [Source:HGNC Symbol;Acc:HGNC:28624]	FBXL14	0.31	0.00950699	0.3	3.69	0.00839228	0.15874	0.0101187	0.227021
ENSG00000111206	protein_coding	forkhead box M1 [Source:HGNC Symbol;Acc:HGNC:3818]	FOXM1	0.32	0.0084408	0.81	3.08	0.000168574	0.0202612	0.00901952	0.218683
ENSG00000111641	protein_coding	NOP2 nucleolar protein [Source:HGNC Symbol;Acc:HGNC:7867]	NOP2	0.24	0.0475489	0.27	5.55	0.0331533	0.307096	0.0486237	0.403268
ENSG00000121350	protein_coding	pyridine nucleotide-disulphide oxidoreductase domain 1 [Source:HGNC Symbol;Acc:HGNC:26162]	PYROXD1	-0.4	0.000675019	-0.44	3.35	0.0017027	0.0735345	0.000810725	0.102495
ENSG00000110921	protein_coding	mevalonate kinase [Source:HGNC Symbol;Acc:HGNC:7530]	MVK	-0.25	0.0446873	-0.26	4.94	0.0435846	0.342952	0.0457471	0.394326
ENSG00000122970	protein_coding	intraflagellar transport 81 [Source:HGNC Symbol;Acc:HGNC:14313]	IFT81	-0.32	0.0084408	-0.28	4.42	0.0111336	0.183174	0.00901952	0.218683
ENSG00000111364	protein_coding	DEAD-box helicase 55 [Source:HGNC Symbol;Acc:HGNC:20085]	DDX55	0.28	0.021555	0.21	4.95	0.0304588	0.293893	0.0224101	0.306243
ENSG00000185344	protein_coding	ATPase H+ transporting V0 subunit a2 [Source:HGNC Symbol;Acc:HGNC:18481]	ATP6V0A2	-0.3	0.0129421	-0.18	4.74	0.0301676	0.292539	0.0136432	0.256989
ENSG00000032742	protein_coding	intraflagellar transport 88 [Source:HGNC Symbol;Acc:HGNC:20606]	IFT88	-0.31	0.0102813	-0.25	4.12	0.0188245	0.239138	0.0109153	0.232554
ENSG00000139508	protein_coding	solute carrier family 46 member 3 [Source:HGNC Symbol;Acc:HGNC:27501]	SLC46A3	-0.33	0.00689484	-0.44	3.59	0.0217852	0.250525	0.00741964	0.204384
ENSG00000083535	protein_coding	progesterone immunomodulatory binding factor 1 [Source:HGNC Symbol;Acc:HGNC:23352]	PIBF1	-0.27	0.0247698	-0.32	4.16	0.0341589	0.312048	0.0256666	0.324808
ENSG00000152749	protein_coding	G protein-coupled receptor 180 [Source:HGNC Symbol;Acc:HGNC:28899]	GPR180	-0.33	0.00609169	-0.4	3.62	0.0076432	0.153426	0.006585	0.195699
ENSG00000134897	protein_coding	basic, immunoglobulin-like variable motif containing [Source:HGNC Symbol;Acc:HGNC:16034]	BIVM	-0.26	0.030347	-0.28	4.3	0.0299495	0.291151	0.0313031	0.351897
ENSG00000100445	protein_coding	short chain dehydrogenase/reductase family 39U member 1 [Source:HGNC Symbol;Acc:HGNC:20275]	SDR39U1	0.31	0.0102813	0.21	3.84	0.01482	0.212556	0.0109153	0.232554
ENSG00000197045	protein_coding	glia maturation factor beta [Source:HGNC Symbol;Acc:HGNC:4373]	GMFB	-0.27	0.0247698	-0.46	4.6	0.0380726	0.320614	0.0256666	0.324808
ENSG00000100625	protein_coding	SIX homeobox 4 [Source:HGNC Symbol;Acc:HGNC:10890]	SIX4	0.28	0.0231151	0.31	4.04	0.0422662	0.337787	0.0239912	0.315056
ENSG00000156030	protein_coding	mitotic deacetylase associated SANT domain protein [Source:HGNC Symbol;Acc:HGNC:19853]	MIDEAS	0.26	0.0335091	0.23	5.64	0.0347269	0.314928	0.0344931	0.366954
ENSG00000198894	protein_coding	CLOCK interacting pacemaker [Source:HGNC Symbol;Acc:HGNC:20365]	CIPC	-0.26	0.0369418	-0.17	5.78	0.0475041	0.360533	0.0379525	0.380544
ENSG00000165417	protein_coding	general transcription factor IIA subunit 1 [Source:HGNC Symbol;Acc:HGNC:4646]	GTF2A1	-0.26	0.0357665	-0.28	4.68	0.035457	0.316815	0.0367684	0.37564
ENSG00000042088	protein_coding	tyrosyl-DNA phosphodiesterase 1 [Source:HGNC Symbol;Acc:HGNC:18884]	TDP1	0.32	0.00913925	0.25	4.19	0.0069481	0.148247	0.00973993	0.224291
ENSG00000248905	protein_coding	formin 1 [Source:HGNC Symbol;Acc:HGNC:3768]	FMN1	0.31	0.0102813	0.4	3.61	0.0415424	0.334586	0.0109153	0.232554
ENSG00000168803	protein_coding	adenosine deaminase like [Source:HGNC Symbol;Acc:HGNC:31853]	ADAL	-0.4	0.000920065	-0.2	3.57	0.0123694	0.195533	0.00108565	0.112785
ENSG00000169371	protein_coding	snurportin 1 [Source:HGNC Symbol;Acc:HGNC:14245]	SNUPN	0.37	0.00192063	0.21	3.76	0.010001	0.173782	0.00218113	0.136073
ENSG00000168904	protein_coding	leucine rich repeat containing 28 [Source:HGNC Symbol;Acc:HGNC:28355]	LRRC28	-0.36	0.00304716	-0.19	3.9	0.0220111	0.250525	0.00338753	0.156148
ENSG00000065057	protein_coding	nth like DNA glycosylase 1 [Source:HGNC Symbol;Acc:HGNC:8028]	NTHL1	0.35	0.00348445	0.31	3.97	0.0143028	0.209724	0.00385129	0.162155
ENSG00000169951	protein_coding	zinc finger protein 764 [Source:HGNC Symbol;Acc:HGNC:28200]	ZNF764	0.38	0.0013058	0.19	3.63	0.0386475	0.323503	0.00151199	0.123936
ENSG00000166816	protein_coding	lactate dehydrogenase D [Source:HGNC Symbol;Acc:HGNC:19708]	LDHD	-0.27	0.0256341	-0.6	4.32	0.0299225	0.291084	0.026541	0.330735
ENSG00000108423	protein_coding	tubulin delta 1 [Source:HGNC Symbol;Acc:HGNC:16811]	TUBD1	-0.36	0.00278348	-0.32	3.6	0.00692716	0.148098	0.00310683	0.153536
ENSG00000278730	lncRNA	novel transcript	AC005332.6	-0.39	0.00107058	-0.16	4.37	0.0197605	0.242299	0.00125279	0.115799
ENSG00000125450	protein_coding	nucleoporin 85 [Source:HGNC Symbol;Acc:HGNC:8734]	NUP85	0.3	0.0150298	0.15	5.78	0.0216609	0.250525	0.0157757	0.272654
ENSG00000168234	protein_coding	tetratricopeptide repeat domain 39C [Source:HGNC Symbol;Acc:HGNC:26595]	TTC39C	0.3	0.0144825	0.24	4.05	0.0335139	0.30858	0.0152171	0.267844
ENSG00000129911	protein_coding	Kruppel like factor 16 [Source:HGNC Symbol;Acc:HGNC:16857]	KLF16	0.3	0.0129421	0.37	3.72	0.00961987	0.170573	0.0136432	0.256989
ENSG00000104889	protein_coding	ribonuclease H2 subunit A [Source:HGNC Symbol;Acc:HGNC:18518]	RNASEH2A	0.31	0.00988756	0.39	3.47	0.00278745	0.0954297	0.0105104	0.230399
ENSG00000269837	transcribed_processed_pseudogene	importin 5 pseudogene 1 [Source:HGNC Symbol;Acc:HGNC:49687]	IPO5P1	-0.3	0.0134391	-0.22	4.61	0.0232803	0.254231	0.0141513	0.260402
ENSG00000205138	protein_coding	succinate dehydrogenase complex assembly factor 1 [Source:HGNC Symbol;Acc:HGNC:33867]	SDHAF1	0.28	0.0231151	0.25	4.2	0.0294396	0.287782	0.0239912	0.315056
ENSG00000142065	protein_coding	ZFP14 zinc finger protein [Source:HGNC Symbol;Acc:HGNC:29312]	ZFP14	-0.27	0.0274392	-0.24	4.02	0.030071	0.291845	0.0283662	0.338299
ENSG00000186020	protein_coding	zinc finger protein 529 [Source:HGNC Symbol;Acc:HGNC:29328]	ZNF529	-0.24	0.0460998	-0.28	4.57	0.0405613	0.33109	0.0471672	0.397399
ENSG00000167380	protein_coding	zinc finger protein 226 [Source:HGNC Symbol;Acc:HGNC:13019]	ZNF226	-0.25	0.039389	-0.19	5.51	0.0383874	0.322006	0.0404167	0.387838
ENSG00000105419	protein_coding	Meis homeobox 3 [Source:HGNC Symbol;Acc:HGNC:29537]	MEIS3	-0.25	0.0433106	-0.46	4.68	0.0461377	0.355486	0.0443626	0.394326
ENSG00000196867	protein_coding	ZFP28 zinc finger protein [Source:HGNC Symbol;Acc:HGNC:17801]	ZFP28	-0.39	0.001243	-0.34	3.74	0.00351194	0.10313	0.00144299	0.122482
ENSG00000237438	transcribed_unprocessed_pseudogene	cat eye syndrome chromosome region, candidate 7 [Source:HGNC Symbol;Acc:HGNC:1845]	CECR7	0.33	0.00718246	1.2	3.05	0.000458328	0.0357111	0.00771792	0.207204
ENSG00000099953	protein_coding	matrix metallopeptidase 11 [Source:HGNC Symbol;Acc:HGNC:7157]	MMP11	0.24	0.0460998	1.33	3.98	0.000195607	0.0221814	0.0471672	0.397399
ENSG00000196236	protein_coding	X-prolyl aminopeptidase 3 [Source:HGNC Symbol;Acc:HGNC:28052]	XPNPEP3	0.33	0.00689484	0.2	4.39	0.016619	0.224613	0.00741964	0.204384
ENSG00000188677	protein_coding	parvin beta [Source:HGNC Symbol;Acc:HGNC:14653]	PARVB	0.27	0.0283813	0.32	4.73	0.0100832	0.174574	0.029318	0.343143
ENSG00000231711	lncRNA	long intergenic non-protein coding RNA 899 [Source:HGNC Symbol;Acc:HGNC:48583]	LINC00899	0.26	0.0335091	0.35	4.17	0.00771155	0.154049	0.0344931	0.366954
ENSG00000156313	protein_coding	retinitis pigmentosa GTPase regulator [Source:HGNC Symbol;Acc:HGNC:10295]	RPGR	-0.39	0.00118293	-0.31	3.31	0.00372279	0.106607	0.00137686	0.120068
ENSG00000068438	protein_coding	FtsJ RNA 2'-O-methyltransferase 1 [Source:HGNC Symbol;Acc:HGNC:13254]	FTSJ1	0.25	0.0406621	0.15	5.11	0.046926	0.357635	0.0416981	0.392257
ENSG00000102349	protein_coding	Kruppel like factor 8 [Source:HGNC Symbol;Acc:HGNC:6351]	KLF8	-0.31	0.00950699	-0.51	3.33	0.00696207	0.148247	0.0101187	0.227021
ENSG00000165591	protein_coding	fatty acid amide hydrolase 2 [Source:HGNC Symbol;Acc:HGNC:26440]	FAAH2	-0.3	0.0139524	-0.26	4.18	0.0146461	0.211574	0.0146758	0.264553
ENSG00000188419	protein_coding	CHM Rab escort protein [Source:HGNC Symbol;Acc:HGNC:1940]	CHM	-0.29	0.017401	-0.24	4.22	0.0441204	0.345719	0.0181911	0.285771
ENSG00000131725	protein_coding	WD repeat domain 44 [Source:HGNC Symbol;Acc:HGNC:30512]	WDR44	-0.31	0.00950699	-0.24	3.92	0.0477643	0.361655	0.0101187	0.227021
ENSG00000134602	protein_coding	serine/threonine kinase 26 [Source:HGNC Symbol;Acc:HGNC:18174]	STK26	-0.3	0.0124612	-0.44	3.98	0.0141266	0.209422	0.013151	0.253106
ENSG00000116221	protein_coding	mitochondrial ribosomal protein L37 [Source:HGNC Symbol;Acc:HGNC:14034]	MRPL37	0.24	0.0460998	0.22	6.04	0.0206677	0.247607	0.0471672	0.397399
ENSG00000142856	protein_coding	integrin subunit beta 3 binding protein [Source:HGNC Symbol;Acc:HGNC:6157]	ITGB3BP	-0.36	0.00278348	-0.46	3.41	0.0280391	0.281874	0.00310683	0.153536
ENSG00000066557	protein_coding	leucine rich repeat containing 40 [Source:HGNC Symbol;Acc:HGNC:26004]	LRRC40	-0.36	0.00265943	-0.39	3.35	0.0103321	0.176268	0.00297447	0.151539
ENSG00000118454	protein_coding	ankyrin repeat domain 13C [Source:HGNC Symbol;Acc:HGNC:25374]	ANKRD13C	-0.31	0.0119958	-0.19	4.38	0.0309076	0.296208	0.0126744	0.248946
ENSG00000254685	protein_coding	fucose-1-phosphate guanylyltransferase [Source:HGNC Symbol;Acc:HGNC:3825]	FPGT	-0.38	0.00144007	-0.52	3.36	0.00211309	0.0824121	0.00165903	0.125645
ENSG00000137965	protein_coding	interferon induced protein 44 [Source:HGNC Symbol;Acc:HGNC:16938]	IFI44	-0.28	0.0231151	-0.35	4.2	0.0407366	0.331673	0.0239912	0.315056
ENSG00000067208	protein_coding	ecotropic viral integration site 5 [Source:HGNC Symbol;Acc:HGNC:3501]	EVI5	-0.29	0.017401	-0.22	4.33	0.0408359	0.331862	0.0181911	0.285771
ENSG00000067334	protein_coding	deoxynucleotidyltransferase terminal interacting protein 2 [Source:HGNC Symbol;Acc:HGNC:24013]	DNTTIP2	-0.25	0.0381491	-0.19	5.28	0.0439152	0.344482	0.0391684	0.385369
ENSG00000196505	protein_coding	ganglioside induced differentiation associated protein 2 [Source:HGNC Symbol;Acc:HGNC:18010]	GDAP2	-0.26	0.0369418	-0.23	3.88	0.0481074	0.363448	0.0379525	0.380544
ENSG00000163155	protein_coding	LysM domain containing 1 [Source:HGNC Symbol;Acc:HGNC:32070]	LYSMD1	0.33	0.00718246	0.26	3.55	0.00566049	0.133026	0.00771792	0.207204
ENSG00000000457	protein_coding	SCY1 like pseudokinase 3 [Source:HGNC Symbol;Acc:HGNC:19285]	SCYL3	0.28	0.0231151	0.17	4.43	0.04339	0.342222	0.0239912	0.315056
ENSG00000117593	protein_coding	aspartyl-tRNA synthetase 2, mitochondrial [Source:HGNC Symbol;Acc:HGNC:25538]	DARS2	0.26	0.030347	0.32	4.23	0.00722652	0.151219	0.0313031	0.351897
ENSG00000133056	protein_coding	phosphatidylinositol-4-phosphate 3-kinase catalytic subunit type 2 beta [Source:HGNC Symbol;Acc:HGNC:8972]	PIK3C2B	0.26	0.0335091	0.22	4.98	0.0405952	0.331095	0.0344931	0.366954
ENSG00000117222	protein_coding	RB binding protein 5, histone lysine methyltransferase complex subunit [Source:HGNC Symbol;Acc:HGNC:9888]	RBBP5	0.33	0.00634975	0.14	4.3	0.037668	0.318759	0.00685348	0.198555
ENSG00000117724	protein_coding	centromere protein F [Source:HGNC Symbol;Acc:HGNC:1857]	CENPF	0.32	0.0084408	1.22	2.96	0.000654778	0.0433201	0.00901952	0.218683
ENSG00000143751	protein_coding	SDE2 telomere maintenance homolog [Source:HGNC Symbol;Acc:HGNC:26643]	SDE2	0.32	0.00878397	0.24	4.24	0.0235414	0.255921	0.00937364	0.221866
ENSG00000084693	protein_coding	ATP/GTP binding protein like 5 [Source:HGNC Symbol;Acc:HGNC:26147]	AGBL5	0.25	0.039389	0.16	5.58	0.0417792	0.335586	0.0404167	0.387838
ENSG00000188010	protein_coding	MORN repeat containing 2 [Source:HGNC Symbol;Acc:HGNC:30166]	MORN2	-0.33	0.00634975	-0.37	3.42	0.00515941	0.128981	0.00685348	0.198555
ENSG00000162994	protein_coding	clathrin heavy chain linker domain containing 1 [Source:HGNC Symbol;Acc:HGNC:26453]	CLHC1	-0.36	0.00291266	-0.45	3.24	0.00531029	0.130441	0.00324446	0.153663
ENSG00000115525	protein_coding	ST3 beta-galactoside alpha-2,3-sialyltransferase 5 [Source:HGNC Symbol;Acc:HGNC:10872]	ST3GAL5	-0.25	0.0381491	-0.49	3.88	0.0105634	0.17817	0.0391684	0.385369
ENSG00000144061	protein_coding	nephrocystin 1 [Source:HGNC Symbol;Acc:HGNC:7905]	NPHP1	-0.31	0.0119958	-0.2	3.6	0.035292	0.316815	0.0126744	0.248946
ENSG00000231431	transcribed_unprocessed_pseudogene	fatty acyl-CoA reductase 2 pseudogene 4 [Source:HGNC Symbol;Acc:HGNC:49286]	FAR2P4	-0.26	0.0369418	-0.83	4.45	0.0429287	0.340035	0.0379525	0.380544
ENSG00000163596	protein_coding	islet cell autoantigen 1 like [Source:HGNC Symbol;Acc:HGNC:14442]	ICA1L	-0.25	0.0406621	-0.34	4.06	0.039021	0.32563	0.0416981	0.392257
ENSG00000154743	protein_coding	tRNA splicing endonuclease subunit 2 [Source:HGNC Symbol;Acc:HGNC:28422]	TSEN2	0.29	0.0155949	0.18	4.23	0.049353	0.367779	0.0163519	0.275052
ENSG00000075914	protein_coding	exosome component 7 [Source:HGNC Symbol;Acc:HGNC:28112]	EXOSC7	0.27	0.0283813	0.14	5.15	0.0441627	0.345889	0.029318	0.343143
ENSG00000232112	protein_coding	translation machinery associated 7 homolog [Source:HGNC Symbol;Acc:HGNC:26932]	TMA7	-0.41	0.000640498	-0.75	3.52	0.00586664	0.136185	0.000771646	0.101866
ENSG00000168297	protein_coding	PX domain containing serine/threonine kinase like [Source:HGNC Symbol;Acc:HGNC:23326]	PXK	-0.31	0.0115454	-0.25	4.15	0.0231361	0.253131	0.0122129	0.244811
ENSG00000241158	lncRNA	ADAMTS9 antisense RNA 1 [Source:HGNC Symbol;Acc:HGNC:40625]	ADAMTS9-AS1	-0.31	0.0106886	-0.97	3.53	0.0101866	0.175663	0.0113337	0.238073
ENSG00000138468	protein_coding	SUMO specific peptidase 7 [Source:HGNC Symbol;Acc:HGNC:30402]	SENP7	-0.28	0.0231151	-0.32	4.43	0.0392537	0.326664	0.0239912	0.315056
ENSG00000145014	protein_coding	transmembrane protein 44 [Source:HGNC Symbol;Acc:HGNC:25120]	TMEM44	0.25	0.0446873	0.32	4.15	0.0416691	0.335008	0.0457471	0.394326
ENSG00000163291	protein_coding	progestin and adipoQ receptor family member 3 [Source:HGNC Symbol;Acc:HGNC:30130]	PAQR3	-0.35	0.00380614	-0.42	3.24	0.0120934	0.192011	0.00419123	0.166631
ENSG00000164114	protein_coding	microtubule associated protein 9 [Source:HGNC Symbol;Acc:HGNC:26118]	MAP9	-0.3	0.0144825	-0.41	4.31	0.0303742	0.293512	0.0152171	0.267844
ENSG00000181381	protein_coding	DExD/H-box 60 like [Source:HGNC Symbol;Acc:HGNC:26429]	DDX60L	-0.29	0.0161781	-0.33	4.1	0.0335281	0.308634	0.0169462	0.278866
ENSG00000082213	protein_coding	chromosome 5 open reading frame 22 [Source:HGNC Symbol;Acc:HGNC:25639]	C5orf22	-0.27	0.0247698	-0.23	4.26	0.0379358	0.319976	0.0256666	0.324808
ENSG00000082068	protein_coding	WD repeat domain 70 [Source:HGNC Symbol;Acc:HGNC:25495]	WDR70	0.28	0.0200854	0.12	4.95	0.0452785	0.351198	0.0209191	0.298145
ENSG00000189127	protein_coding	ankyrin repeat domain 34B [Source:HGNC Symbol;Acc:HGNC:33736]	ANKRD34B	0.44	0.000167538	2.31	2.77	0.00174141	0.0741606	0.000317418	0.0855806
ENSG00000164296	protein_coding	tigger transposable element derived 6 [Source:HGNC Symbol;Acc:HGNC:18332]	TIGD6	-0.27	0.0256341	-0.25	3.69	0.0175329	0.230287	0.026541	0.330735
ENSG00000155858	protein_coding	LSM11, U7 small nuclear RNA associated [Source:HGNC Symbol;Acc:HGNC:30860]	LSM11	-0.28	0.0223235	-0.3	3.81	0.0419148	0.33618	0.0231891	0.310235
ENSG00000168246	protein_coding	ubiquitin domain containing 2 [Source:HGNC Symbol;Acc:HGNC:24463]	UBTD2	-0.29	0.0187021	-0.18	4.49	0.0418165	0.335761	0.0195141	0.294775
ENSG00000169131	protein_coding	zinc finger protein 354A [Source:HGNC Symbol;Acc:HGNC:11628]	ZNF354A	-0.34	0.00493492	-0.34	3.5	0.0149221	0.213388	0.0053775	0.182255
ENSG00000214113	protein_coding	LYR motif containing 4 [Source:HGNC Symbol;Acc:HGNC:21365]	LYRM4	0.25	0.0433106	0.23	4.49	0.0219807	0.250525	0.0443626	0.394326
ENSG00000030110	protein_coding	BCL2 antagonist/killer 1 [Source:HGNC Symbol;Acc:HGNC:949]	BAK1	0.33	0.00634975	0.42	3.3	0.000813261	0.0494873	0.00685348	0.198555
ENSG00000124562	protein_coding	small nuclear ribonucleoprotein polypeptide C [Source:HGNC Symbol;Acc:HGNC:11157]	SNRPC	0.25	0.039389	0.19	5.76	0.033867	0.310455	0.0404167	0.387838
ENSG00000172348	protein_coding	regulator of calcineurin 2 [Source:HGNC Symbol;Acc:HGNC:3041]	RCAN2	-0.25	0.0381491	-0.41	4.75	0.0457518	0.353596	0.0391684	0.385369
ENSG00000123545	protein_coding	NADH:ubiquinone oxidoreductase complex assembly factor 4 [Source:HGNC Symbol;Acc:HGNC:21034]	NDUFAF4	-0.34	0.00514938	-0.27	3.47	0.0228814	0.251289	0.00560192	0.183989
ENSG00000132423	protein_coding	coenzyme Q3, methyltransferase [Source:HGNC Symbol;Acc:HGNC:18175]	COQ3	-0.41	0.000607587	-0.33	3.08	0.00472276	0.1232	0.000734295	0.099973
ENSG00000085382	protein_coding	HECT domain and ankyrin repeat containing E3 ubiquitin protein ligase 1 [Source:HGNC Symbol;Acc:HGNC:21033]	HACE1	-0.3	0.0124612	-0.3	3.71	0.0170564	0.226846	0.013151	0.253106
ENSG00000066651	protein_coding	tRNA methyltransferase 11 homolog [Source:HGNC Symbol;Acc:HGNC:21080]	TRMT11	-0.3	0.0139524	-0.27	3.88	0.0205759	0.247607	0.0146758	0.264553
ENSG00000009844	protein_coding	vesicle trafficking 1 [Source:HGNC Symbol;Acc:HGNC:20954]	VTA1	-0.26	0.0324258	-0.22	4.77	0.0413122	0.333739	0.0334007	0.36235
ENSG00000146476	protein_coding	acidic residue methyltransferase 1 [Source:HGNC Symbol;Acc:HGNC:17872]	ARMT1	-0.3	0.0144825	-0.27	3.66	0.0224439	0.250525	0.0152171	0.267844
ENSG00000130023	protein_coding	ER membrane associated RNA degradation [Source:HGNC Symbol;Acc:HGNC:21056]	ERMARD	-0.27	0.0274392	-0.17	4.98	0.0393509	0.327117	0.0283662	0.338299
ENSG00000106305	protein_coding	aminoacyl tRNA synthetase complex interacting multifunctional protein 2 [Source:HGNC Symbol;Acc:HGNC:20609]	AIMP2	0.3	0.0124612	0.3	3.53	0.0120432	0.19155	0.013151	0.253106
ENSG00000122644	protein_coding	ADP ribosylation factor like GTPase 4A [Source:HGNC Symbol;Acc:HGNC:695]	ARL4A	-0.31	0.0102813	-0.4	3.36	0.0116832	0.188739	0.0109153	0.232554
ENSG00000122643	protein_coding	5'-nucleotidase, cytosolic IIIA [Source:HGNC Symbol;Acc:HGNC:17820]	NT5C3A	-0.33	0.0058429	-0.36	3.73	0.0162964	0.223937	0.00632588	0.193259
ENSG00000122641	protein_coding	inhibin subunit beta A [Source:HGNC Symbol;Acc:HGNC:6066]	INHBA	0.31	0.0119958	0.83	3.14	0.00588315	0.136405	0.0126744	0.248946
ENSG00000078319	transcribed_unprocessed_pseudogene	PMS1 homolog 2, mismatch repair system component pseudogene 1 [Source:HGNC Symbol;Acc:HGNC:9123]	PMS2P1	0.37	0.00231636	0.36	3.07	0.00184389	0.0762571	0.00260723	0.146044
ENSG00000177683	protein_coding	THAP domain containing 5 [Source:HGNC Symbol;Acc:HGNC:23188]	THAP5	-0.27	0.0293503	-0.3	3.95	0.0407885	0.331673	0.0302968	0.347284
ENSG00000198839	protein_coding	zinc finger protein 277 [Source:HGNC Symbol;Acc:HGNC:13070]	ZNF277	-0.28	0.0239303	-0.3	3.77	0.0268851	0.274288	0.0248168	0.320093
ENSG00000281490	processed_pseudogene	capicua transcriptional repressor pseudogene 14 [Source:HGNC Symbol;Acc:HGNC:38542]	CICP14	0.3	0.0144825	0.41	3.58	0.0234231	0.255215	0.0152171	0.267844
ENSG00000181220	protein_coding	zinc finger protein 746 [Source:HGNC Symbol;Acc:HGNC:21948]	ZNF746	0.24	0.0475489	0.2	4.96	0.0461956	0.35556	0.0486237	0.403268
ENSG00000155097	protein_coding	ATPase H+ transporting V1 subunit C1 [Source:HGNC Symbol;Acc:HGNC:856]	ATP6V1C1	-0.27	0.0274392	-0.22	5.62	0.0426086	0.338383	0.0283662	0.338299
ENSG00000175893	protein_coding	zinc finger DHHC-type palmitoyltransferase 21 [Source:HGNC Symbol;Acc:HGNC:20750]	ZDHHC21	-0.28	0.021555	-0.32	4.69	0.046725	0.356851	0.0224101	0.306243
ENSG00000106868	protein_coding	sushi domain containing 1 [Source:HGNC Symbol;Acc:HGNC:25413]	SUSD1	0.26	0.0369418	0.26	3.69	0.0146189	0.211338	0.0379525	0.380544
ENSG00000148335	protein_coding	N-terminal Xaa-Pro-Lys N-methyltransferase 1 [Source:HGNC Symbol;Acc:HGNC:23373]	NTMT1	0.32	0.00913925	0.29	3.43	0.0098508	0.172294	0.00973993	0.224291
ENSG00000148572	protein_coding	nuclear receptor binding factor 2 [Source:HGNC Symbol;Acc:HGNC:19692]	NRBF2	-0.36	0.00291266	-0.25	3.59	0.00846626	0.15874	0.00324446	0.153663
ENSG00000108239	protein_coding	TBC1 domain family member 12 [Source:HGNC Symbol;Acc:HGNC:29082]	TBC1D12	-0.29	0.0161781	-0.29	4.08	0.0269505	0.274834	0.0169462	0.278866
ENSG00000095574	protein_coding	IKAROS family zinc finger 5 [Source:HGNC Symbol;Acc:HGNC:14283]	IKZF5	-0.27	0.0274392	-0.29	4.27	0.0352505	0.316815	0.0283662	0.338299
ENSG00000181649	protein_coding	pleckstrin homology like domain family A member 2 [Source:HGNC Symbol;Acc:HGNC:12385]	PHLDA2	-0.26	0.0335091	-0.73	3.77	0.00409494	0.112696	0.0344931	0.366954
ENSG00000166439	protein_coding	ring finger protein 169 [Source:HGNC Symbol;Acc:HGNC:26961]	RNF169	0.35	0.00397665	0.43	3.83	0.0017108	0.0736655	0.00437104	0.169061
ENSG00000178301	protein_coding	aquaporin 11 [Source:HGNC Symbol;Acc:HGNC:19940]	AQP11	-0.34	0.00452954	-0.54	3.12	0.00261428	0.0930726	0.00495252	0.176752
ENSG00000110063	protein_coding	decapping enzyme, scavenger [Source:HGNC Symbol;Acc:HGNC:29812]	DCPS	0.25	0.041969	0.25	3.76	0.0202352	0.24575	0.0430131	0.394326
ENSG00000255455	lncRNA	novel transcript	AP003486.1	-0.29	0.017401	-0.24	4.01	0.0264702	0.272453	0.0181911	0.285771
ENSG00000139190	protein_coding	vesicle associated membrane protein 1 [Source:HGNC Symbol;Acc:HGNC:12642]	VAMP1	-0.27	0.0265237	-0.24	5.11	0.0427526	0.339065	0.0274407	0.333419
ENSG00000069493	protein_coding	C-type lectin domain family 2 member D [Source:HGNC Symbol;Acc:HGNC:14351]	CLEC2D	-0.25	0.0406621	-0.32	4.08	0.0432476	0.341531	0.0416981	0.392257
ENSG00000205707	protein_coding	electron transfer flavoprotein regulatory factor 1 [Source:HGNC Symbol;Acc:HGNC:27052]	ETFRF1	-0.33	0.00718246	-0.52	3.37	0.00552468	0.13297	0.00771792	0.207204
ENSG00000161800	protein_coding	Rac GTPase activating protein 1 [Source:HGNC Symbol;Acc:HGNC:9804]	RACGAP1	0.26	0.0324258	0.45	3.38	0.00851724	0.15874	0.0334007	0.36235
ENSG00000198353	protein_coding	homeobox C4 [Source:HGNC Symbol;Acc:HGNC:5126]	HOXC4	0.32	0.00778942	1.08	3.89	0.0119358	0.190368	0.00834639	0.213407
ENSG00000135469	protein_coding	coenzyme Q10A [Source:HGNC Symbol;Acc:HGNC:26515]	COQ10A	-0.27	0.0274392	-0.22	3.86	0.0252916	0.265671	0.0283662	0.338299
ENSG00000139291	protein_coding	transmembrane protein 19 [Source:HGNC Symbol;Acc:HGNC:25605]	TMEM19	-0.35	0.00333286	-0.26	3.46	0.0332846	0.30749	0.00369075	0.159326
ENSG00000067715	protein_coding	synaptotagmin 1 [Source:HGNC Symbol;Acc:HGNC:11509]	SYT1	-0.28	0.0239303	-0.9	3.92	0.0074712	0.152606	0.0248168	0.320093
ENSG00000139323	protein_coding	POC1 centriolar protein B [Source:HGNC Symbol;Acc:HGNC:30836]	POC1B	-0.31	0.0119958	-0.3	3.67	0.0290369	0.286718	0.0126744	0.248946
ENSG00000075415	protein_coding	solute carrier family 25 member 3 [Source:HGNC Symbol;Acc:HGNC:10989]	SLC25A3	0.27	0.0247698	0.15	8.31	0.0304016	0.293512	0.0256666	0.324808
ENSG00000136146	protein_coding	mediator complex subunit 4 [Source:HGNC Symbol;Acc:HGNC:17903]	MED4	-0.26	0.0324258	-0.28	4.5	0.0418676	0.336015	0.0334007	0.36235
ENSG00000165416	protein_coding	SGT1 homolog, MIS12 kinetochore complex assembly cochaperone [Source:HGNC Symbol;Acc:HGNC:16987]	SUGT1	-0.27	0.0247698	-0.27	5.15	0.0195588	0.241007	0.0256666	0.324808
ENSG00000125249	protein_coding	RAP2A, member of RAS oncogene family [Source:HGNC Symbol;Acc:HGNC:9861]	RAP2A	-0.31	0.00988756	-0.34	4.03	0.0177924	0.231723	0.0105104	0.230399
ENSG00000175198	protein_coding	propionyl-CoA carboxylase subunit alpha [Source:HGNC Symbol;Acc:HGNC:8653]	PCCA	-0.28	0.0239303	-0.28	5.4	0.0163066	0.223963	0.0248168	0.320093
ENSG00000139826	protein_coding	abhydrolase domain containing 13 [Source:HGNC Symbol;Acc:HGNC:20293]	ABHD13	-0.34	0.00537202	-0.41	3.73	0.0140907	0.209422	0.00583461	0.18713
ENSG00000198252	protein_coding	serine/threonine/tyrosine interacting protein [Source:HGNC Symbol;Acc:HGNC:11447]	STYX	-0.29	0.017401	-0.33	3.72	0.0267457	0.273489	0.0181911	0.285771
ENSG00000126804	protein_coding	zinc finger and BTB domain containing 1 [Source:HGNC Symbol;Acc:HGNC:20259]	ZBTB1	-0.25	0.039389	-0.26	5.69	0.0312291	0.298209	0.0404167	0.387838
ENSG00000168806	protein_coding	leucine carboxyl methyltransferase 2 [Source:HGNC Symbol;Acc:HGNC:17558]	LCMT2	-0.27	0.0265237	-0.2	4.02	0.027523	0.278451	0.0274407	0.333419
ENSG00000172379	protein_coding	aryl hydrocarbon receptor nuclear translocator 2 [Source:HGNC Symbol;Acc:HGNC:16876]	ARNT2	0.24	0.0460998	0.32	4.85	0.00897536	0.163778	0.0471672	0.397399
ENSG00000103253	protein_coding	hydroxyacylglutathione hydrolase like [Source:HGNC Symbol;Acc:HGNC:14177]	HAGHL	0.29	0.0180415	0.56	3.4	0.0132565	0.203207	0.0188426	0.290094
ENSG00000103550	protein_coding	lysine rich nucleolar protein 1 [Source:HGNC Symbol;Acc:HGNC:34404]	KNOP1	0.31	0.0102813	0.36	3.59	0.00479395	0.124167	0.0109153	0.232554
ENSG00000243716	protein_coding	nuclear pore complex interacting protein family member B5 [Source:HGNC Symbol;Acc:HGNC:37233]	NPIPB5	0.3	0.0144825	0.28	3.74	0.0419828	0.336539	0.0152171	0.267844
ENSG00000197162	protein_coding	zinc finger protein 785 [Source:HGNC Symbol;Acc:HGNC:26496]	ZNF785	0.3	0.0144825	0.21	4.12	0.0483895	0.364518	0.0152171	0.267844
ENSG00000168872	protein_coding	DEAD-box helicase 19A [Source:HGNC Symbol;Acc:HGNC:25628]	DDX19A	0.27	0.0274392	0.18	3.89	0.0337882	0.310026	0.0283662	0.338299
ENSG00000178307	protein_coding	transmembrane protein 11 [Source:HGNC Symbol;Acc:HGNC:16823]	TMEM11	0.26	0.0357665	0.18	5.09	0.0488431	0.36528	0.0367684	0.37564
ENSG00000160606	protein_coding	TLC domain containing 1 [Source:HGNC Symbol;Acc:HGNC:25177]	TLCD1	0.28	0.0200854	0.38	3.58	0.0466304	0.356687	0.0209191	0.298145
ENSG00000259623	lncRNA	novel transcript, sense overlapping to KLHL11	AC125257.1	-0.36	0.00304716	-0.64	3.3	0.00341756	0.101695	0.00338753	0.156148
ENSG00000108384	protein_coding	RAD51 paralog C [Source:HGNC Symbol;Acc:HGNC:9820]	RAD51C	-0.3	0.0150298	-0.24	4.33	0.00825352	0.15874	0.0157757	0.272654
ENSG00000087995	protein_coding	methyltransferase like 2A [Source:HGNC Symbol;Acc:HGNC:25755]	METTL2A	0.34	0.00514938	0.23	3.52	0.0157202	0.219459	0.00560192	0.183989
ENSG00000108854	protein_coding	SMAD specific E3 ubiquitin protein ligase 2 [Source:HGNC Symbol;Acc:HGNC:16809]	SMURF2	-0.26	0.030347	-0.21	5.39	0.0205276	0.247441	0.0313031	0.351897
ENSG00000171817	protein_coding	zinc finger protein 540 [Source:HGNC Symbol;Acc:HGNC:25331]	ZNF540	-0.42	0.000394735	-0.63	3.23	0.00141709	0.0669671	0.000489935	0.089705
ENSG00000198182	protein_coding	zinc finger protein 607 [Source:HGNC Symbol;Acc:HGNC:28192]	ZNF607	-0.28	0.0239303	-0.22	3.72	0.0265862	0.273162	0.0248168	0.320093
ENSG00000197782	protein_coding	zinc finger protein 780A [Source:HGNC Symbol;Acc:HGNC:27603]	ZNF780A	-0.33	0.00718246	-0.38	3.57	0.00872579	0.160456	0.00771792	0.207204
ENSG00000176222	protein_coding	zinc finger protein 404 [Source:HGNC Symbol;Acc:HGNC:19417]	ZNF404	-0.36	0.00291266	-0.6	3.12	0.0086092	0.159498	0.00324446	0.153663
ENSG00000267680	protein_coding	zinc finger protein 224 [Source:HGNC Symbol;Acc:HGNC:13017]	ZNF224	-0.27	0.0293503	-0.29	4.05	0.0392516	0.326664	0.0302968	0.347284
ENSG00000105497	protein_coding	zinc finger protein 175 [Source:HGNC Symbol;Acc:HGNC:12964]	ZNF175	-0.31	0.0119958	-0.22	4.02	0.0253007	0.265683	0.0126744	0.248946
ENSG00000189190	protein_coding	zinc finger protein 600 [Source:HGNC Symbol;Acc:HGNC:30951]	ZNF600	-0.29	0.0193832	-0.3	3.8	0.029659	0.289053	0.0202061	0.294775
ENSG00000204604	protein_coding	zinc finger protein 468 [Source:HGNC Symbol;Acc:HGNC:33105]	ZNF468	-0.26	0.0346224	-0.28	4.2	0.0195752	0.241106	0.0356155	0.370724
ENSG00000160439	protein_coding	retinol dehydrogenase 13 [Source:HGNC Symbol;Acc:HGNC:19978]	RDH13	0.26	0.0335091	0.22	4.66	0.0458702	0.354135	0.0344931	0.366954
ENSG00000197016	protein_coding	zinc finger protein 470 [Source:HGNC Symbol;Acc:HGNC:22220]	ZNF470	-0.3	0.0124612	-0.23	3.48	0.0322546	0.302035	0.013151	0.253106
ENSG00000088325	protein_coding	TPX2 microtubule nucleation factor [Source:HGNC Symbol;Acc:HGNC:1249]	TPX2	0.32	0.00913925	1.2	2.97	0.00033579	0.030006	0.00973993	0.224291
ENSG00000101346	protein_coding	protein O-fucosyltransferase 1 [Source:HGNC Symbol;Acc:HGNC:14988]	POFUT1	0.27	0.0274392	0.15	6.02	0.0411043	0.333016	0.0283662	0.338299
ENSG00000101182	protein_coding	proteasome 20S subunit alpha 7 [Source:HGNC Symbol;Acc:HGNC:9536]	PSMA7	0.26	0.0357665	0.23	6.99	0.015497	0.217574	0.0367684	0.37564
ENSG00000160256	protein_coding	family with sequence similarity 207 member A [Source:HGNC Symbol;Acc:HGNC:15811]	FAM207A	0.32	0.0084408	0.39	3.27	0.00744386	0.152583	0.00901952	0.218683
ENSG00000099968	protein_coding	BCL2 like 13 [Source:HGNC Symbol;Acc:HGNC:17164]	BCL2L13	0.24	0.0460998	0.16	6.1	0.025279	0.265592	0.0471672	0.397399
ENSG00000272779	transcribed_unprocessed_pseudogene	BMS1, ribosome biogenesis factor (BSM1) pseudogene	AC245060.4	0.41	0.00049075	0.31	3.36	0.000837179	0.0501292	0.000600833	0.0932228
ENSG00000101911	protein_coding	phosphoribosyl pyrophosphate synthetase 2 [Source:HGNC Symbol;Acc:HGNC:9465]	PRPS2	-0.26	0.030347	-0.21	5.2	0.039921	0.32866	0.0313031	0.351897
ENSG00000182287	protein_coding	adaptor related protein complex 1 subunit sigma 2 [Source:HGNC Symbol;Acc:HGNC:560]	AP1S2	-0.34	0.00452954	-0.36	3.41	0.0305461	0.294344	0.00495252	0.176752
ENSG00000069509	protein_coding	FUN14 domain containing 1 [Source:HGNC Symbol;Acc:HGNC:28746]	FUNDC1	-0.28	0.0208092	-0.26	3.9	0.0438034	0.34393	0.0216536	0.303099
ENSG00000130119	protein_coding	G protein nucleolar 3 like [Source:HGNC Symbol;Acc:HGNC:25553]	GNL3L	0.49	2.49463e-05	0.6	2.94	4.66889e-06	0.00195513	3.82896e-05	0.0526182
ENSG00000198455	protein_coding	zinc finger X-linked duplicated B [Source:HGNC Symbol;Acc:HGNC:13199]	ZXDB	-0.27	0.0247698	-0.29	3.59	0.0258928	0.269331	0.0256666	0.324808
ENSG00000125703	protein_coding	autophagy related 4C cysteine peptidase [Source:HGNC Symbol;Acc:HGNC:16040]	ATG4C	-0.41	0.000546334	-0.54	3	0.0025431	0.0915129	0.000664505	0.0971112
ENSG00000174842	protein_coding	glomulin, FKBP associated protein [Source:HGNC Symbol;Acc:HGNC:14373]	GLMN	-0.37	0.00192063	-0.55	3.11	0.00454872	0.120558	0.00218113	0.136073
ENSG00000085465	protein_coding	oviductal glycoprotein 1 [Source:HGNC Symbol;Acc:HGNC:8524]	OVGP1	-0.25	0.0406621	-0.31	3.76	0.0303598	0.293512	0.0416981	0.392257
ENSG00000197852	protein_coding	inka box actin regulator 2 [Source:HGNC Symbol;Acc:HGNC:28045]	INKA2	-0.31	0.0115454	-0.52	3.4	0.00445892	0.119314	0.0122129	0.244811
ENSG00000260766				-0.31	0.0111099	-0.44	3.24	0.00998246	0.173553	0.0117661	0.241529
ENSG00000154309	protein_coding	dispatched RND transporter family member 1 [Source:HGNC Symbol;Acc:HGNC:19711]	DISP1	-0.26	0.031372	-0.34	3.33	0.0115607	0.187802	0.0323376	0.356646
ENSG00000135763	protein_coding	URB2 ribosome biogenesis homolog [Source:HGNC Symbol;Acc:HGNC:28967]	URB2	0.33	0.00718246	0.32	3.38	0.00843923	0.15874	0.00771792	0.207204
ENSG00000115137	protein_coding	DnaJ heat shock protein family (Hsp40) member C27 [Source:HGNC Symbol;Acc:HGNC:30290]	DNAJC27	-0.31	0.0102813	-0.24	3.57	0.0238037	0.257577	0.0109153	0.232554
ENSG00000115392	protein_coding	FA complementation group L [Source:HGNC Symbol;Acc:HGNC:20748]	FANCL	-0.29	0.01678	-0.28	3.82	0.0196975	0.241973	0.0175591	0.283389
ENSG00000125630	protein_coding	RNA polymerase I subunit B [Source:HGNC Symbol;Acc:HGNC:20454]	POLR1B	0.24	0.0475489	0.21	4.54	0.0407465	0.331673	0.0486237	0.403268
ENSG00000136682	protein_coding	COBW domain containing 2 [Source:HGNC Symbol;Acc:HGNC:17907]	CBWD2	0.29	0.0155949	0.23	3.3	0.0136585	0.206272	0.0163519	0.275052
ENSG00000184898	protein_coding	RNA binding motif protein 43 [Source:HGNC Symbol;Acc:HGNC:24790]	RBM43	-0.29	0.0193832	-0.35	3.37	0.0212325	0.250249	0.0202061	0.294775
ENSG00000197557	protein_coding	tetratricopeptide repeat domain 30A [Source:HGNC Symbol;Acc:HGNC:25853]	TTC30A	-0.38	0.00166483	-0.53	3.06	0.000556205	0.0397008	0.00190396	0.131105
ENSG00000079150	protein_coding	FKBP prolyl isomerase 7 [Source:HGNC Symbol;Acc:HGNC:3723]	FKBP7	-0.32	0.00778942	-0.33	3.28	0.0291541	0.286718	0.00834639	0.213407
ENSG00000178074	protein_coding	chromosome 2 open reading frame 69 [Source:HGNC Symbol;Acc:HGNC:26799]	C2orf69	-0.28	0.0208092	-0.33	3.26	0.0266412	0.273162	0.0216536	0.303099
ENSG00000163053	protein_coding	solute carrier family 16 member 14 [Source:HGNC Symbol;Acc:HGNC:26417]	SLC16A14	-0.29	0.01678	-0.45	3.38	0.0181683	0.234243	0.0175591	0.283389
ENSG00000077092	protein_coding	retinoic acid receptor beta [Source:HGNC Symbol;Acc:HGNC:9865]	RARB	-0.24	0.0475489	-0.33	3.87	0.0280755	0.282058	0.0486237	0.403268
ENSG00000144935	protein_coding	transient receptor potential cation channel subfamily C member 1 [Source:HGNC Symbol;Acc:HGNC:12333]	TRPC1	-0.3	0.0134391	-0.52	3.4	0.0126428	0.198027	0.0141513	0.260402
ENSG00000114859	protein_coding	chloride voltage-gated channel 2 [Source:HGNC Symbol;Acc:HGNC:2020]	CLCN2	0.29	0.01678	0.34	3.41	0.00672931	0.146616	0.0175591	0.283389
ENSG00000169026	protein_coding	solute carrier family 49 member 3 [Source:HGNC Symbol;Acc:HGNC:26177]	SLC49A3	-0.31	0.0111099	-0.4	3.39	0.0080274	0.158121	0.0117661	0.241529
ENSG00000261490	lncRNA	novel transcript, overlapping WDR1	AC005674.1	-0.29	0.01678	-0.35	3.42	0.0288732	0.286718	0.0175591	0.283389
ENSG00000246090	lncRNA	novel transcript, antisense to ADH4, ADH6 & ADH1A	AP002026.1	-0.29	0.0180415	-0.47	3.37	0.0164797	0.224613	0.0188426	0.290094
ENSG00000164074	protein_coding	abhydrolase domain containing 18 [Source:HGNC Symbol;Acc:HGNC:26111]	ABHD18	-0.29	0.01678	-0.21	4.01	0.0254565	0.266656	0.0175591	0.283389
ENSG00000182552	protein_coding	RWD domain containing 4 [Source:HGNC Symbol;Acc:HGNC:23750]	RWDD4	-0.42	0.000464935	-0.46	3.21	0.00143725	0.0673479	0.000571138	0.0931521
ENSG00000124279	protein_coding	FAST kinase domains 3 [Source:HGNC Symbol;Acc:HGNC:28758]	FASTKD3	-0.29	0.0155949	-0.33	3.4	0.0181034	0.234073	0.0163519	0.275052
ENSG00000169862	protein_coding	catenin delta 2 [Source:HGNC Symbol;Acc:HGNC:2516]	CTNND2	0.27	0.0283813	0.61	3.57	0.024484	0.260433	0.029318	0.343143
ENSG00000151881	protein_coding	transmembrane protein 267 [Source:HGNC Symbol;Acc:HGNC:26139]	TMEM267	-0.36	0.00291266	-0.42	3.11	0.00668128	0.146019	0.00324446	0.153663
ENSG00000272335	lncRNA	novel transcript	AC093297.2	-0.36	0.00291266	-0.34	3.19	0.00761775	0.153293	0.00324446	0.153663
ENSG00000113595	protein_coding	tripartite motif containing 23 [Source:HGNC Symbol;Acc:HGNC:660]	TRIM23	-0.28	0.021555	-0.36	3.74	0.0254587	0.266656	0.0224101	0.306243
ENSG00000145781	protein_coding	COMM domain containing 10 [Source:HGNC Symbol;Acc:HGNC:30201]	COMMD10	-0.28	0.0223235	-0.36	4.08	0.0416037	0.334699	0.0231891	0.310235
ENSG00000158987	protein_coding	Rap guanine nucleotide exchange factor 6 [Source:HGNC Symbol;Acc:HGNC:20655]	RAPGEF6	-0.41	0.00049075	-0.65	3.08	0.00258315	0.0923674	0.000600833	0.0932228
ENSG00000221886	protein_coding	zinc finger BED-type containing 8 [Source:HGNC Symbol;Acc:HGNC:30804]	ZBED8	-0.39	0.00112549	-0.44	3.07	0.0074347	0.152449	0.00131349	0.117326
ENSG00000037241	protein_coding	ribosomal protein L26 like 1 [Source:HGNC Symbol;Acc:HGNC:17050]	RPL26L1	0.29	0.0155949	0.3	3.28	0.00708095	0.149626	0.0163519	0.275052
ENSG00000196911	protein_coding	karyopherin subunit alpha 5 [Source:HGNC Symbol;Acc:HGNC:6398]	KPNA5	-0.3	0.0139524	-0.45	3.54	0.0263455	0.271866	0.0146758	0.264553
ENSG00000112357	protein_coding	peroxisomal biogenesis factor 7 [Source:HGNC Symbol;Acc:HGNC:8860]	PEX7	-0.3	0.0144825	-0.24	4.06	0.0436194	0.343133	0.0152171	0.267844
ENSG00000135597	protein_coding	RALBP1 associated Eps domain containing 1 [Source:HGNC Symbol;Acc:HGNC:15578]	REPS1	-0.3	0.0144825	-0.16	5.52	0.0370842	0.317632	0.0152171	0.267844
ENSG00000118496	protein_coding	F-box protein 30 [Source:HGNC Symbol;Acc:HGNC:15600]	FBXO30	-0.32	0.00778942	-0.37	3.67	0.0153288	0.216071	0.00834639	0.213407
ENSG00000181472	protein_coding	zinc finger and BTB domain containing 2 [Source:HGNC Symbol;Acc:HGNC:20868]	ZBTB2	-0.29	0.017401	-0.17	3.92	0.0328687	0.305199	0.0181911	0.285771
ENSG00000155849	protein_coding	engulfment and cell motility 1 [Source:HGNC Symbol;Acc:HGNC:16286]	ELMO1	0.25	0.039389	0.51	3.9	0.00741502	0.152414	0.0404167	0.387838
ENSG00000241127	protein_coding	YAE1 maturation factor of ABCE1 [Source:HGNC Symbol;Acc:HGNC:24857]	YAE1	-0.3	0.0134391	-0.2	3.62	0.0447743	0.348635	0.0141513	0.260402
ENSG00000106588	protein_coding	proteasome 20S subunit alpha 2 [Source:HGNC Symbol;Acc:HGNC:9531]	PSMA2	-0.36	0.00254034	-0.38	2.98	0.00594498	0.136965	0.00284719	0.149848
ENSG00000177409	protein_coding	sterile alpha motif domain containing 9 like [Source:HGNC Symbol;Acc:HGNC:1349]	SAMD9L	-0.25	0.0433106	-0.45	4.06	0.0134925	0.20492	0.0443626	0.394326
ENSG00000160813	protein_coding	protein phosphatase 1 regulatory subunit 35 [Source:HGNC Symbol;Acc:HGNC:28320]	PPP1R35	0.29	0.0155949	0.27	3.61	0.0342101	0.312271	0.0163519	0.275052
ENSG00000164603	protein_coding	base methyltransferase of 25S rRNA 2 homolog [Source:HGNC Symbol;Acc:HGNC:26475]	BMT2	-0.36	0.00278348	-0.41	3.28	0.0262699	0.271391	0.00310683	0.153536
ENSG00000104313	protein_coding	EYA transcriptional coactivator and phosphatase 1 [Source:HGNC Symbol;Acc:HGNC:3519]	EYA1	-0.26	0.0357665	-0.55	3.97	0.0372962	0.317632	0.0367684	0.37564
ENSG00000249859	lncRNA	Pvt1 oncogene [Source:HGNC Symbol;Acc:HGNC:9709]	PVT1	0.26	0.0357665	0.36	4.33	0.0271403	0.276054	0.0367684	0.37564
ENSG00000183309	protein_coding	zinc finger protein 623 [Source:HGNC Symbol;Acc:HGNC:29084]	ZNF623	0.26	0.0369418	0.18	4.99	0.0345806	0.314223	0.0379525	0.380544
ENSG00000170631	protein_coding	zinc finger protein 16 [Source:HGNC Symbol;Acc:HGNC:12947]	ZNF16	0.31	0.0119958	0.18	4.05	0.0184204	0.236393	0.0126744	0.248946
ENSG00000188921	protein_coding	3-hydroxyacyl-CoA dehydratase 4 [Source:HGNC Symbol;Acc:HGNC:20920]	HACD4	-0.36	0.00304716	-0.4	3.19	0.0141106	0.209422	0.00338753	0.156148
ENSG00000156049	protein_coding	G protein subunit alpha 14 [Source:HGNC Symbol;Acc:HGNC:4382]	GNA14	-0.28	0.021555	-0.31	3.31	0.0332966	0.307552	0.0224101	0.306243
ENSG00000135049	protein_coding	ATP/GTP binding protein 1 [Source:HGNC Symbol;Acc:HGNC:17258]	AGTPBP1	-0.28	0.0239303	-0.31	3.9	0.018917	0.239317	0.0248168	0.320093
ENSG00000225361	lncRNA	PPP1R26 antisense RNA 1 [Source:HGNC Symbol;Acc:HGNC:48717]	PPP1R26-AS1	0.3	0.0150298	0.3	3.62	0.016268	0.22362	0.0157757	0.272654
ENSG00000198435	protein_coding	NOTCH regulated ankyrin repeat protein [Source:HGNC Symbol;Acc:HGNC:33843]	NRARP	0.27	0.0293503	0.51	3.68	0.00770481	0.154049	0.0302968	0.347284
ENSG00000065665	protein_coding	SEC61 translocon subunit alpha 2 [Source:HGNC Symbol;Acc:HGNC:17702]	SEC61A2	-0.29	0.0193832	-0.2	3.82	0.0305769	0.294397	0.0202061	0.294775
ENSG00000198924	protein_coding	DNA cross-link repair 1A [Source:HGNC Symbol;Acc:HGNC:17660]	DCLRE1A	-0.26	0.0335091	-0.27	4.3	0.0270528	0.275331	0.0344931	0.366954
ENSG00000119965	protein_coding	chromosome 10 open reading frame 88 [Source:HGNC Symbol;Acc:HGNC:25822]	C10orf88	-0.34	0.00433813	-0.31	3.22	0.0091131	0.165075	0.00475147	0.173596
ENSG00000247271	lncRNA	ZBED5 antisense RNA 1 [Source:HGNC Symbol;Acc:HGNC:48646]	ZBED5-AS1	-0.28	0.021555	-0.25	3.63	0.0298277	0.290404	0.0224101	0.306243
ENSG00000162300	protein_coding	zinc finger protein like 1 [Source:HGNC Symbol;Acc:HGNC:12868]	ZFPL1	0.31	0.0115454	0.4	3.09	0.00191351	0.0779514	0.0122129	0.244811
ENSG00000110200	protein_coding	anaphase promoting complex subunit 15 [Source:HGNC Symbol;Acc:HGNC:24531]	ANAPC15	0.34	0.00433813	0.27	3.08	0.0129305	0.200427	0.00475147	0.173596
ENSG00000162129	protein_coding	caseinolytic mitochondrial matrix peptidase chaperone subunit B [Source:HGNC Symbol;Acc:HGNC:30664]	CLPB	0.33	0.0058429	0.43	3.14	0.00180288	0.075725	0.00632588	0.193259
ENSG00000198488	protein_coding	UDP-GlcNAc:betaGal beta-1,3-N-acetylglucosaminyltransferase 6 [Source:HGNC Symbol;Acc:HGNC:24141]	B3GNT6	0.44	0.0002119	2.1	2.86	0.00272462	0.0944041	0.000385449	0.0876121
ENSG00000159063	protein_coding	ALG8 alpha-1,3-glucosyltransferase [Source:HGNC Symbol;Acc:HGNC:23161]	ALG8	-0.26	0.0357665	-0.26	5.05	0.0116536	0.188579	0.0367684	0.37564
ENSG00000171202	protein_coding	transmembrane protein 126A [Source:HGNC Symbol;Acc:HGNC:25382]	TMEM126A	-0.3	0.0124612	-0.24	3.87	0.0429972	0.340379	0.013151	0.253106
ENSG00000183340	protein_coding	JRK like [Source:HGNC Symbol;Acc:HGNC:6200]	JRKL	-0.28	0.0239303	-0.29	3.76	0.0296195	0.288764	0.0248168	0.320093
ENSG00000086848	protein_coding	ALG9 alpha-1,2-mannosyltransferase [Source:HGNC Symbol;Acc:HGNC:15672]	ALG9	-0.29	0.01678	-0.21	3.39	0.0408331	0.331862	0.0175591	0.283389
ENSG00000160588	protein_coding	myelin protein zero like 3 [Source:HGNC Symbol;Acc:HGNC:27279]	MPZL3	-0.25	0.0446873	-0.26	4.31	0.0332244	0.30726	0.0457471	0.394326
ENSG00000261799	lncRNA	novel transcript	AC007406.4	-0.34	0.0047284	-0.37	3.15	0.0133203	0.203756	0.00516112	0.178984
ENSG00000171681	protein_coding	activating transcription factor 7 interacting protein [Source:HGNC Symbol;Acc:HGNC:20092]	ATF7IP	-0.27	0.0293503	-0.23	5.76	0.0387451	0.324118	0.0302968	0.347284
ENSG00000247903	lncRNA	novel transcript, antisense to TM7SF3	AC024896.1	-0.25	0.0381491	-0.31	3.27	0.0288841	0.286718	0.0391684	0.385369
ENSG00000037897	protein_coding	methyltransferase like 1 [Source:HGNC Symbol;Acc:HGNC:7030]	METTL1	0.28	0.0223235	0.23	4	0.0177495	0.231723	0.0231891	0.310235
ENSG00000139405	protein_coding	RBPJ interacting and tubulin associated 1 [Source:HGNC Symbol;Acc:HGNC:25925]	RITA1	0.25	0.0433106	0.22	4.63	0.0316235	0.300041	0.0443626	0.394326
ENSG00000257218	protein_coding	glutamyl-tRNA amidotransferase subunit C [Source:HGNC Symbol;Acc:HGNC:25068]	GATC	0.29	0.01678	0.16	4.34	0.0391023	0.325982	0.0175591	0.283389
ENSG00000168778	protein_coding	tectonic family member 2 [Source:HGNC Symbol;Acc:HGNC:25774]	TCTN2	-0.26	0.0335091	-0.23	4.57	0.0405688	0.33109	0.0344931	0.366954
ENSG00000187676	protein_coding	beta 3-glucosyltransferase [Source:HGNC Symbol;Acc:HGNC:20207]	B3GLCT	-0.41	0.000576221	-0.27	3.22	0.0224461	0.250525	0.000698604	0.0979029
ENSG00000120658	protein_coding	ecto-NOX disulfide-thiol exchanger 1 [Source:HGNC Symbol;Acc:HGNC:25474]	ENOX1	0.32	0.00878397	0.45	3.4	0.0166635	0.224613	0.00937364	0.221866
ENSG00000123178	protein_coding	SPRY domain containing 7 [Source:HGNC Symbol;Acc:HGNC:14297]	SPRYD7	-0.31	0.00988756	-0.22	3.65	0.0421758	0.337482	0.0105104	0.230399
ENSG00000100902	protein_coding	proteasome 20S subunit alpha 6 [Source:HGNC Symbol;Acc:HGNC:9535]	PSMA6	0.49	2.32959e-05	0.52	2.9	8.87969e-06	0.0031118	3.59774e-05	0.0526182
ENSG00000100483	protein_coding	valosin containing protein lysine methyltransferase [Source:HGNC Symbol;Acc:HGNC:20352]	VCPKMT	-0.32	0.0084408	-0.32	3.2	0.0131234	0.201912	0.00901952	0.218683
ENSG00000006432	protein_coding	mitogen-activated protein kinase kinase kinase 9 [Source:HGNC Symbol;Acc:HGNC:6861]	MAP3K9	0.27	0.0293503	0.32	3.79	0.0155906	0.218279	0.0302968	0.347284
ENSG00000256053	protein_coding	cytochrome c oxidase assembly factor 8 [Source:HGNC Symbol;Acc:HGNC:20492]	COA8	0.25	0.041969	0.22	3.91	0.0383475	0.321871	0.0430131	0.394326
ENSG00000034053	protein_coding	amyloid beta precursor protein binding family A member 2 [Source:HGNC Symbol;Acc:HGNC:579]	APBA2	0.27	0.0274392	0.58	3.92	0.00921587	0.166258	0.0283662	0.338299
ENSG00000137821	protein_coding	leucine rich repeat containing 49 [Source:HGNC Symbol;Acc:HGNC:25965]	LRRC49	-0.29	0.0187021	-0.3	3.61	0.0241451	0.259293	0.0195141	0.294775
ENSG00000260337	lncRNA	novel transcript	AC091544.4	-0.27	0.0283813	-0.55	3.25	0.0204123	0.246665	0.029318	0.343143
ENSG00000072864	protein_coding	nudE neurodevelopment protein 1 [Source:HGNC Symbol;Acc:HGNC:17619]	NDE1	0.26	0.0324258	0.22	4.07	0.0363981	0.316815	0.0334007	0.36235
ENSG00000160602	protein_coding	NIMA related kinase 8 [Source:HGNC Symbol;Acc:HGNC:13387]	NEK8	0.25	0.0433106	0.22	3.93	0.0475555	0.360753	0.0443626	0.394326
ENSG00000108733	protein_coding	peroxisomal biogenesis factor 12 [Source:HGNC Symbol;Acc:HGNC:8854]	PEX12	-0.29	0.017401	-0.24	3.24	0.0292808	0.28705	0.0181911	0.285771
ENSG00000278619	protein_coding	mitochondrial rRNA methyltransferase 1 [Source:HGNC Symbol;Acc:HGNC:26202]	MRM1	0.32	0.0084408	0.26	3.25	0.0164624	0.224613	0.00901952	0.218683
ENSG00000189050	protein_coding	ring finger protein, transmembrane 1 [Source:HGNC Symbol;Acc:HGNC:30206]	RNFT1	-0.34	0.00537202	-0.45	2.99	0.00958731	0.170229	0.00583461	0.18713
ENSG00000266402	lncRNA	small nucleolar RNA host gene 25 [Source:HGNC Symbol;Acc:HGNC:51534]	SNHG25	0.27	0.0274392	0.9	3.09	0.000834872	0.0501292	0.0283662	0.338299
ENSG00000163597	lncRNA	small nucleolar RNA host gene 16 [Source:HGNC Symbol;Acc:HGNC:44352]	SNHG16	0.26	0.0346224	0.27	3.72	0.0199259	0.243535	0.0356155	0.370724
ENSG00000234912	lncRNA	small nucleolar RNA host gene 20 [Source:HGNC Symbol;Acc:HGNC:33099]	SNHG20	0.26	0.0357665	0.26	3.77	0.0330618	0.306405	0.0367684	0.37564
ENSG00000175711	protein_coding	UDP-GlcNAc:betaGal beta-1,3-N-acetylglucosaminyltransferase like 1 [Source:HGNC Symbol;Acc:HGNC:21727]	B3GNTL1	0.25	0.0433106	0.25	3.79	0.0219732	0.250525	0.0443626	0.394326
ENSG00000101574	protein_coding	methyltransferase like 4 [Source:HGNC Symbol;Acc:HGNC:24726]	METTL4	-0.3	0.0129421	-0.27	3.35	0.0286725	0.285513	0.0136432	0.256989
ENSG00000170579	protein_coding	DLG associated protein 1 [Source:HGNC Symbol;Acc:HGNC:2905]	DLGAP1	-0.27	0.0256341	-0.57	3.51	0.0304392	0.293752	0.026541	0.330735
ENSG00000134278	protein_coding	spire type actin nucleation factor 1 [Source:HGNC Symbol;Acc:HGNC:30622]	SPIRE1	0.27	0.0283813	0.3	4.45	0.0130822	0.20149	0.029318	0.343143
ENSG00000134490	protein_coding	transmembrane protein 241 [Source:HGNC Symbol;Acc:HGNC:31723]	TMEM241	0.29	0.0155949	0.39	3.23	0.00847099	0.15874	0.0163519	0.275052
ENSG00000141642	protein_coding	elaC ribonuclease Z 1 [Source:HGNC Symbol;Acc:HGNC:14197]	ELAC1	-0.34	0.00537202	-0.29	3.34	0.015779	0.219912	0.00583461	0.18713
ENSG00000264247	lncRNA	long intergenic non-protein coding RNA 909 [Source:HGNC Symbol;Acc:HGNC:44331]	LINC00909	-0.28	0.021555	-0.24	3.63	0.0194003	0.239816	0.0224101	0.306243
ENSG00000223573	protein_coding	TINCR ubiquitin domain containing [Source:HGNC Symbol;Acc:HGNC:14607]	TINCR	-0.28	0.021555	-0.41	3.32	0.0424551	0.338303	0.0224101	0.306243
ENSG00000251247	protein_coding	zinc finger protein 345 [Source:HGNC Symbol;Acc:HGNC:16367]	ZNF345	-0.29	0.0155949	-0.24	3.7	0.0365808	0.317501	0.0163519	0.275052
ENSG00000196967	protein_coding	zinc finger protein 585A [Source:HGNC Symbol;Acc:HGNC:26305]	ZNF585A	-0.34	0.00433813	-0.32	3.2	0.00728721	0.152106	0.00475147	0.173596
ENSG00000187187	protein_coding	zinc finger protein 546 [Source:HGNC Symbol;Acc:HGNC:28671]	ZNF546	-0.39	0.000967962	-0.41	2.96	0.00171897	0.0738203	0.00113896	0.114062
ENSG00000197405	protein_coding	complement C5a receptor 1 [Source:HGNC Symbol;Acc:HGNC:1338]	C5AR1	0.26	0.0346224	0.37	3.31	0.0190202	0.239317	0.0356155	0.370724
ENSG00000213020	protein_coding	zinc finger protein 611 [Source:HGNC Symbol;Acc:HGNC:28766]	ZNF611	-0.26	0.0346224	-0.31	3.45	0.0181541	0.234243	0.0356155	0.370724
ENSG00000278129	protein_coding	zinc finger protein 8 [Source:HGNC Symbol;Acc:HGNC:13154]	ZNF8	0.3	0.0144825	0.22	3.46	0.0423719	0.338035	0.0152171	0.267844
ENSG00000089050	protein_coding	RB binding protein 9, serine hydrolase [Source:HGNC Symbol;Acc:HGNC:9892]	RBBP9	-0.24	0.0475489	-0.22	4.45	0.047406	0.360067	0.0486237	0.403268
ENSG00000149679	protein_coding	Cdk5 and Abl enzyme substrate 2 [Source:HGNC Symbol;Acc:HGNC:16143]	CABLES2	0.25	0.041969	0.21	3.72	0.0311982	0.297963	0.0430131	0.394326
ENSG00000166265	protein_coding	cysteine and tyrosine rich 1 [Source:HGNC Symbol;Acc:HGNC:16274]	CYYR1	-0.26	0.031372	-0.39	3.33	0.0206017	0.247607	0.0323376	0.356646
ENSG00000159082	protein_coding	synaptojanin 1 [Source:HGNC Symbol;Acc:HGNC:11503]	SYNJ1	-0.3	0.0124612	-0.28	3.57	0.030325	0.293388	0.013151	0.253106
ENSG00000159212	protein_coding	chloride intracellular channel 6 [Source:HGNC Symbol;Acc:HGNC:2065]	CLIC6	-0.25	0.041969	-0.47	3.6	0.027487	0.278262	0.0430131	0.394326
ENSG00000160188	protein_coding	radial spoke head component 1 [Source:HGNC Symbol;Acc:HGNC:12371]	RSPH1	0.29	0.017401	0.47	3.16	0.0304851	0.294	0.0181911	0.285771
ENSG00000211659	IG_V_gene	immunoglobulin lambda variable 3-25 [Source:HGNC Symbol;Acc:HGNC:5908]	IGLV3-25	0.25	0.039389	1.04	3.17	0.0100016	0.173782	0.0404167	0.387838
ENSG00000100167	protein_coding	septin 3 [Source:HGNC Symbol;Acc:HGNC:10750]	SEPTIN3	0.31	0.0119958	0.63	3.11	0.00908904	0.164818	0.0126744	0.248946
ENSG00000133138	protein_coding	TBC1 domain family member 8B [Source:HGNC Symbol;Acc:HGNC:24715]	TBC1D8B	-0.26	0.0357665	-0.32	3.91	0.0393984	0.327417	0.0367684	0.37564
ENSG00000177485	protein_coding	zinc finger and BTB domain containing 33 [Source:HGNC Symbol;Acc:HGNC:16682]	ZBTB33	-0.29	0.0180415	-0.34	4.26	0.0319873	0.300856	0.0188426	0.290094
ENSG00000134716	protein_coding	cytochrome P450 family 2 subfamily J member 2 [Source:HGNC Symbol;Acc:HGNC:2634]	CYP2J2	-0.26	0.0335091	-0.63	3.66	0.0197761	0.242299	0.0344931	0.366954
ENSG00000172339	protein_coding	ALG14 UDP-N-acetylglucosaminyltransferase subunit [Source:HGNC Symbol;Acc:HGNC:28287]	ALG14	-0.24	0.0475489	-0.25	3.6	0.0323125	0.302158	0.0486237	0.403268
ENSG00000121931	protein_coding	ligand dependent nuclear receptor interacting factor 1 [Source:HGNC Symbol;Acc:HGNC:30299]	LRIF1	-0.27	0.0265237	-0.29	3.23	0.0275843	0.278829	0.0274407	0.333419
ENSG00000143127	protein_coding	integrin subunit alpha 10 [Source:HGNC Symbol;Acc:HGNC:6135]	ITGA10	0.28	0.0239303	0.39	2.89	0.0341561	0.312048	0.0248168	0.320093
ENSG00000274020	lncRNA	long intergenic non-protein coding RNA 1138 [Source:HGNC Symbol;Acc:HGNC:49454]	LINC01138	0.27	0.0256341	0.26	3.89	0.0456131	0.352712	0.026541	0.330735
ENSG00000162946	protein_coding	DISC1 scaffold protein [Source:HGNC Symbol;Acc:HGNC:2888]	DISC1	-0.25	0.039389	-0.3	3	0.0365108	0.317195	0.0404167	0.387838
ENSG00000171848	protein_coding	ribonucleotide reductase regulatory subunit M2 [Source:HGNC Symbol;Acc:HGNC:10452]	RRM2	0.27	0.0293503	0.95	2.82	0.00780008	0.155183	0.0302968	0.347284
ENSG00000186132	protein_coding	chromosome 2 open reading frame 76 [Source:HGNC Symbol;Acc:HGNC:27017]	C2orf76	-0.3	0.0150298	-0.27	3.01	0.0308938	0.296208	0.0157757	0.272654
ENSG00000128694	protein_coding	O-sialoglycoprotein endopeptidase like 1 [Source:HGNC Symbol;Acc:HGNC:23075]	OSGEPL1	-0.27	0.0256341	-0.23	3.32	0.0383187	0.321708	0.026541	0.330735
ENSG00000187699	protein_coding	chromosome 2 open reading frame 88 [Source:HGNC Symbol;Acc:HGNC:28191]	C2orf88	-0.26	0.031372	-0.72	3	0.0101843	0.175663	0.0323376	0.356646
ENSG00000260804	lncRNA	long intergenic non-protein coding RNA 1963 [Source:HGNC Symbol;Acc:HGNC:25283]	LINC01963	-0.3	0.0129421	-0.38	3.01	0.00965432	0.170965	0.0136432	0.256989
ENSG00000018280	protein_coding	solute carrier family 11 member 1 [Source:HGNC Symbol;Acc:HGNC:10907]	SLC11A1	0.29	0.0180415	0.36	3.06	0.0487164	0.364899	0.0188426	0.290094
ENSG00000163686	protein_coding	abhydrolase domain containing 6, acylglycerol lipase [Source:HGNC Symbol;Acc:HGNC:21398]	ABHD6	-0.33	0.00634975	-0.3	3.17	0.0169986	0.226439	0.00685348	0.198555
ENSG00000064225	protein_coding	ST3 beta-galactoside alpha-2,3-sialyltransferase 6 [Source:HGNC Symbol;Acc:HGNC:18080]	ST3GAL6	-0.27	0.0283813	-0.37	3.09	0.0385252	0.322883	0.029318	0.343143
ENSG00000248019	lncRNA	FAM13A antisense RNA 1 [Source:HGNC Symbol;Acc:HGNC:19370]	FAM13A-AS1	-0.29	0.017401	-0.28	3.16	0.0470251	0.358155	0.0181911	0.285771
ENSG00000164162	protein_coding	anaphase promoting complex subunit 10 [Source:HGNC Symbol;Acc:HGNC:24077]	ANAPC10	-0.39	0.00107058	-0.28	2.87	0.0290212	0.286718	0.00125279	0.115799
ENSG00000109771	protein_coding	LRP2 binding protein [Source:HGNC Symbol;Acc:HGNC:25434]	LRP2BP	-0.26	0.031372	-0.24	3.08	0.029922	0.291084	0.0323376	0.356646
ENSG00000197208	protein_coding	solute carrier family 22 member 4 [Source:HGNC Symbol;Acc:HGNC:10968]	SLC22A4	-0.33	0.00634975	-0.55	2.93	0.00369452	0.106134	0.00685348	0.198555
ENSG00000164330	protein_coding	EBF transcription factor 1 [Source:HGNC Symbol;Acc:HGNC:3126]	EBF1	-0.25	0.0406621	-0.41	3.07	0.0304059	0.293512	0.0416981	0.392257
ENSG00000161055	protein_coding	secretoglobin family 3A member 1 [Source:HGNC Symbol;Acc:HGNC:18384]	SCGB3A1	-0.25	0.039389	-1.58	2.95	0.00375282	0.106859	0.0404167	0.387838
ENSG00000123500	protein_coding	collagen type X alpha 1 chain [Source:HGNC Symbol;Acc:HGNC:2185]	COL10A1	0.33	0.00718246	1.06	3.01	0.0329338	0.305559	0.00771792	0.207204
ENSG00000112319	protein_coding	EYA transcriptional coactivator and phosphatase 4 [Source:HGNC Symbol;Acc:HGNC:3522]	EYA4	-0.26	0.031372	-0.43	3.5	0.0410277	0.332847	0.0323376	0.356646
ENSG00000171408	protein_coding	phosphodiesterase 7B [Source:HGNC Symbol;Acc:HGNC:8792]	PDE7B	-0.43	0.000298898	-0.73	2.9	0.000693142	0.0449996	0.000377773	0.0876121
ENSG00000180233	protein_coding	zinc and ring finger 2 [Source:HGNC Symbol;Acc:HGNC:22316]	ZNRF2	0.27	0.0274392	0.29	2.94	0.0138848	0.208175	0.0283662	0.338299
ENSG00000106100	protein_coding	nucleotide binding oligomerization domain containing 1 [Source:HGNC Symbol;Acc:HGNC:16390]	NOD1	0.3	0.0124612	0.27	3.14	0.0201129	0.245011	0.013151	0.253106
ENSG00000198039	protein_coding	zinc finger protein 273 [Source:HGNC Symbol;Acc:HGNC:13067]	ZNF273	-0.25	0.041969	-0.42	3.13	0.0239435	0.258225	0.0430131	0.394326
ENSG00000214293	lncRNA	Alu-mediated CDKN1A/p21 transcriptional regulator [Source:HGNC Symbol;Acc:HGNC:44173]	APTR	0.28	0.0223235	0.25	3.33	0.0152347	0.215317	0.0231891	0.310235
ENSG00000105865	protein_coding	dihydrouridine synthase 4 like [Source:HGNC Symbol;Acc:HGNC:21517]	DUS4L	-0.31	0.0102813	-0.29	3.14	0.0194795	0.24054	0.0109153	0.232554
ENSG00000172748	protein_coding	zinc finger protein 596 [Source:HGNC Symbol;Acc:HGNC:27268]	ZNF596	-0.34	0.0047284	-0.27	3.06	0.0113416	0.18514	0.00516112	0.178984
ENSG00000104626	protein_coding	exoribonuclease 1 [Source:HGNC Symbol;Acc:HGNC:23994]	ERI1	-0.26	0.031372	-0.24	3.18	0.0405897	0.331095	0.0323376	0.356646
ENSG00000253341	processed_pseudogene	poly(rC) binding protein 2 pseudogene 2 [Source:HGNC Symbol;Acc:HGNC:8650]	PCBP2P2	0.43	0.000252143	0.43	2.82	0.000152878	0.0190845	0.000322351	0.0855806
ENSG00000155099	protein_coding	phosphatidylinositol-4,5-bisphosphate 4-phosphatase 2 [Source:HGNC Symbol;Acc:HGNC:25452]	PIP4P2	-0.4	0.000675019	-0.38	2.85	0.00763788	0.153411	0.000810725	0.102495
ENSG00000152455	protein_coding	suppressor of variegation 3-9 homolog 2 [Source:HGNC Symbol;Acc:HGNC:17287]	SUV39H2	-0.29	0.0180415	-0.31	3.01	0.0271599	0.276088	0.0188426	0.290094
ENSG00000165996	protein_coding	3-hydroxyacyl-CoA dehydratase 1 [Source:HGNC Symbol;Acc:HGNC:9639]	HACD1	-0.27	0.0247698	-0.35	3	0.0498363	0.369787	0.0256666	0.324808
ENSG00000221817	lncRNA	PPP3CB antisense RNA 1 (head to head) [Source:HGNC Symbol;Acc:HGNC:50750]	PPP3CB-AS1	-0.3	0.0134391	-0.29	3.16	0.0173945	0.229505	0.0141513	0.260402
ENSG00000203791	protein_coding	EEF1A lysine methyltransferase 2 [Source:HGNC Symbol;Acc:HGNC:33787]	EEF1AKMT2	-0.31	0.0106886	-0.33	3.01	0.0170474	0.226813	0.0113337	0.238073
ENSG00000255135	lncRNA	novel transcript	AP002360.1	0.42	0.00041698	0.34	2.92	0.00532902	0.130528	0.000515744	0.0906116
ENSG00000137760	protein_coding	alkB homolog 8, tRNA methyltransferase [Source:HGNC Symbol;Acc:HGNC:25189]	ALKBH8	-0.29	0.0155949	-0.23	3.25	0.0488459	0.36528	0.0163519	0.275052
ENSG00000123268	protein_coding	activating transcription factor 1 [Source:HGNC Symbol;Acc:HGNC:783]	ATF1	0.28	0.0239303	0.17	3.95	0.0387518	0.324128	0.0248168	0.320093
ENSG00000196876	protein_coding	sodium voltage-gated channel alpha subunit 8 [Source:HGNC Symbol;Acc:HGNC:10596]	SCN8A	0.28	0.021555	0.32	3.08	0.0493082	0.367697	0.0224101	0.306243
ENSG00000132932	protein_coding	ATPase phospholipid transporting 8A2 [Source:HGNC Symbol;Acc:HGNC:13533]	ATP8A2	0.39	0.00107058	1.5	2.94	0.00338493	0.101084	0.00125279	0.115799
ENSG00000179630	protein_coding	laccase domain containing 1 [Source:HGNC Symbol;Acc:HGNC:26789]	LACC1	-0.41	0.00049075	-0.52	2.87	0.00170975	0.0736655	0.000600833	0.0932228
ENSG00000100916	protein_coding	BRMS1 like transcriptional repressor [Source:HGNC Symbol;Acc:HGNC:20512]	BRMS1L	-0.38	0.00137146	-0.4	3.02	0.00640956	0.143106	0.00158396	0.12453
ENSG00000140006	protein_coding	WD repeat domain 89 [Source:HGNC Symbol;Acc:HGNC:20489]	WDR89	-0.28	0.0200854	-0.35	3.02	0.0140476	0.209317	0.0209191	0.298145
ENSG00000119636	protein_coding	basal body orientation factor 1 [Source:HGNC Symbol;Acc:HGNC:19855]	BBOF1	-0.29	0.0155949	-0.27	3.02	0.0232678	0.254142	0.0163519	0.275052
ENSG00000021645	protein_coding	neurexin 3 [Source:HGNC Symbol;Acc:HGNC:8010]	NRXN3	-0.26	0.0324258	-0.47	3.05	0.0421574	0.337381	0.0334007	0.36235
ENSG00000170270	protein_coding	GON7 subunit of KEOPS complex [Source:HGNC Symbol;Acc:HGNC:20356]	GON7	-0.31	0.00950699	-0.28	3.25	0.0461979	0.35556	0.0101187	0.227021
ENSG00000170779	protein_coding	cell division cycle associated 4 [Source:HGNC Symbol;Acc:HGNC:14625]	CDCA4	0.32	0.0084408	0.54	3.07	0.00154128	0.0697961	0.00901952	0.218683
ENSG00000186073	protein_coding	CDAN1 interacting nuclease 1 [Source:HGNC Symbol;Acc:HGNC:26929]	CDIN1	-0.26	0.0369418	-0.42	3.09	0.0131036	0.201767	0.0379525	0.380544
ENSG00000174442	protein_coding	zwilch kinetochore protein [Source:HGNC Symbol;Acc:HGNC:25468]	ZWILCH	-0.31	0.0106886	-0.29	3.06	0.0357448	0.316815	0.0113337	0.238073
ENSG00000176371	protein_coding	zinc finger and SCAN domain containing 2 [Source:HGNC Symbol;Acc:HGNC:20994]	ZSCAN2	0.29	0.017401	0.32	3.34	0.022424	0.250525	0.0181911	0.285771
ENSG00000167264	protein_coding	dihydrouridine synthase 2 [Source:HGNC Symbol;Acc:HGNC:26014]	DUS2	0.25	0.041969	0.18	3.65	0.0361974	0.316815	0.0430131	0.394326
ENSG00000279059	TEC	TEC	AC007485.2	-0.28	0.021555	-0.23	3.25	0.0438929	0.344369	0.0224101	0.306243
ENSG00000260563	lncRNA	novel transcript	AC132872.1	-0.28	0.0208092	-0.44	3.04	0.0149094	0.213258	0.0216536	0.303099
ENSG00000101605	protein_coding	myomesin 1 [Source:HGNC Symbol;Acc:HGNC:7613]	MYOM1	-0.27	0.0283813	-0.83	3.1	0.00155585	0.0703243	0.029318	0.343143
ENSG00000181896	protein_coding	zinc finger protein 101 [Source:HGNC Symbol;Acc:HGNC:12881]	ZNF101	0.29	0.0180415	0.24	3.27	0.0158933	0.220599	0.0188426	0.290094
ENSG00000105708	protein_coding	zinc finger protein 14 [Source:HGNC Symbol;Acc:HGNC:12924]	ZNF14	-0.27	0.0274392	-0.26	3.48	0.025148	0.264593	0.0283662	0.338299
ENSG00000256294	protein_coding	zinc finger protein 225 [Source:HGNC Symbol;Acc:HGNC:13018]	ZNF225	-0.31	0.0115454	-0.26	3.15	0.0195309	0.240816	0.0122129	0.244811
ENSG00000204666	lncRNA	novel transcript, sense overlapping ZNF473	AC010624.1	0.24	0.0460998	0.97	2.92	0.025819	0.268881	0.0471672	0.397399
ENSG00000260257	lncRNA	novel transcript	AL035071.1	-0.33	0.00689484	-0.35	3.01	0.0126267	0.197987	0.00741964	0.204384
ENSG00000168612	protein_coding	zinc finger SWIM-type containing 1 [Source:HGNC Symbol;Acc:HGNC:16155]	ZSWIM1	0.25	0.0433106	0.2	4.01	0.0199711	0.243866	0.0443626	0.394326
ENSG00000196074	protein_coding	synaptonemal complex protein 2 [Source:HGNC Symbol;Acc:HGNC:11490]	SYCP2	-0.35	0.00364214	-0.52	3	0.0327906	0.304717	0.00401805	0.164537
ENSG00000171189	protein_coding	glutamate ionotropic receptor kainate type subunit 1 [Source:HGNC Symbol;Acc:HGNC:4579]	GRIK1	0.38	0.00166483	1.47	2.8	3.60166e-05	0.00799693	0.00190396	0.131105
ENSG00000159147	protein_coding	DNA replication fork stabilization factor DONSON [Source:HGNC Symbol;Acc:HGNC:2993]	DONSON	-0.26	0.031372	-0.25	3.17	0.0266719	0.273162	0.0323376	0.356646
ENSG00000159259	protein_coding	chromatin assembly factor 1 subunit B [Source:HGNC Symbol;Acc:HGNC:1911]	CHAF1B	0.34	0.0047284	0.24	3.12	0.0118679	0.189981	0.00516112	0.178984
ENSG00000187792	protein_coding	zinc finger protein 70 [Source:HGNC Symbol;Acc:HGNC:13140]	ZNF70	0.3	0.0144825	0.24	3.16	0.0282901	0.283305	0.0152171	0.267844
ENSG00000183765	protein_coding	checkpoint kinase 2 [Source:HGNC Symbol;Acc:HGNC:16627]	CHEK2	0.29	0.0155949	0.4	3.02	0.00516584	0.129086	0.0163519	0.275052
ENSG00000100271	protein_coding	tubulin tyrosine ligase like 1 [Source:HGNC Symbol;Acc:HGNC:1312]	TTLL1	0.28	0.021555	0.2	3.26	0.0430096	0.340387	0.0224101	0.306243
ENSG00000223773	transcribed_unprocessed_pseudogene	CD99 molecule pseudogene 1 [Source:HGNC Symbol;Acc:HGNC:7083]	CD99P1	0.26	0.030347	0.19	3.01	0.0454571	0.351973	0.0313031	0.351897
ENSG00000198157	protein_coding	high mobility group nucleosome binding domain 5 [Source:HGNC Symbol;Acc:HGNC:8013]	HMGN5	-0.43	0.000316164	-0.54	2.91	0.0130494	0.201217	0.000398111	0.0876121
ENSG00000123570	protein_coding	RAB9B, member RAS oncogene family [Source:HGNC Symbol;Acc:HGNC:14090]	RAB9B	-0.31	0.0102813	-0.65	3.08	0.00993909	0.17311	0.0109153	0.232554
ENSG00000130224	protein_coding	leucine rich repeats and calponin homology domain containing 2 [Source:HGNC Symbol;Acc:HGNC:29292]	LRCH2	-0.36	0.00304716	-0.6	3.07	0.0126219	0.197969	0.00338753	0.156148
ENSG00000228594	protein_coding	fibronectin type III domain containing 10 [Source:HGNC Symbol;Acc:HGNC:42951]	FNDC10	0.29	0.0187021	0.74	2.79	0.0173777	0.22944	0.0195141	0.294775
ENSG00000162426	protein_coding	solute carrier family 45 member 1 [Source:HGNC Symbol;Acc:HGNC:17939]	SLC45A1	0.3	0.0124612	0.45	2.85	0.0101881	0.175663	0.013151	0.253106
ENSG00000235829	processed_pseudogene	tubulin folding cofactor A pseudogene 2 [Source:HGNC Symbol;Acc:HGNC:42631]	TBCAP2	0.25	0.0454298	0.9	-2.99	0.0374398	0.317632	0.0477096	0.400764
ENSG00000142789	protein_coding	chymotrypsin like elastase 3A [Source:HGNC Symbol;Acc:HGNC:15944]	CELA3A	0.25	0.0400101	4.5	-1.89	3.29058e-08	6.8792e-05	0.0422508	0.394326
ENSG00000279324	TEC	novel transcript	AL645730.1	0.25	0.043232	0.91	-3.01	0.022773	0.250525	0.0460273	0.394326
ENSG00000237663	processed_pseudogene	DnaJ heat shock protein family (Hsp40) member C19 pseudogene 7 [Source:HGNC Symbol;Acc:HGNC:45070]	DNAJC19P7	-0.25	0.0431575	-1	-3	0.0193394	0.239317	0.0455425	0.394326
ENSG00000228929	processed_pseudogene	ribosomal protein S13 pseudogene 2 [Source:HGNC Symbol;Acc:HGNC:36364]	RPS13P2	-0.3	0.0134391	-0.52	2.84	0.0280406	0.281874	0.0141513	0.260402
ENSG00000162396	protein_coding	prolyl-tRNA synthetase 2, mitochondrial [Source:HGNC Symbol;Acc:HGNC:30563]	PARS2	0.29	0.017401	0.23	2.97	0.021828	0.250525	0.0181911	0.285771
ENSG00000264128	misc_RNA	RNA, 7SL, cytoplasmic 713, pseudogene [Source:HGNC Symbol;Acc:HGNC:46729]	RN7SL713P	0.29	0.0179999	1.51	-2.98	0.00127977	0.0635917	0.0199925	0.294775
ENSG00000228523	processed_pseudogene	DNAJB6 pseudogene 4 [Source:HGNC Symbol;Acc:HGNC:54757]	DNAJB6P4	0.25	0.043232	0.85	-3.02	0.022773	0.250525	0.0460273	0.394326
ENSG00000033122	protein_coding	leucine rich repeat containing 7 [Source:HGNC Symbol;Acc:HGNC:18531]	LRRC7	0.26	0.0324258	1.01	2.77	0.000596073	0.0412802	0.0334007	0.36235
ENSG00000224493	processed_pseudogene	pseudogene similar to part of nucleostemin (NS)	AC093156.1	0.25	0.043232	1.12	-3	0.00855083	0.15874	0.0460273	0.394326
ENSG00000223490	processed_pseudogene	coiled-coil-helix-coiled-coil-helix domain containing 2 pseudogene 5 [Source:HGNC Symbol;Acc:HGNC:39589]	CHCHD2P5	0.29	0.0179999	1.11	-3	0.00855083	0.15874	0.0199925	0.294775
ENSG00000232752	unprocessed_pseudogene	MT-CO3 pseudogene 21 [Source:HGNC Symbol;Acc:HGNC:52083]	MTCO3P21	-0.25	0.0431575	-1.03	-2.99	0.0193394	0.239317	0.0455425	0.394326
ENSG00000228453	processed_pseudogene	ribosomal protein S15a pseudogene 9 [Source:HGNC Symbol;Acc:HGNC:36164]	RPS15AP9	-0.25	0.0431575	-1.25	-2.98	0.00564962	0.133005	0.0455425	0.394326
ENSG00000226126	processed_pseudogene	proteasome 26S subunit, ATPase 1 pseudogene 12 [Source:HGNC Symbol;Acc:HGNC:39787]	PSMC1P12	-0.25	0.0431575	-1.06	-2.99	0.0193394	0.239317	0.0455425	0.394326
ENSG00000223810	processed_pseudogene	keratin 8 pseudogene 28 [Source:HGNC Symbol;Acc:HGNC:33380]	KRT8P28	0.25	0.043232	1.24	-3	0.00328338	0.0994296	0.0460273	0.394326
ENSG00000263987	miRNA	microRNA 5698 [Source:HGNC Symbol;Acc:HGNC:43487]	MIR5698	0.29	0.0179999	1.11	-3	0.00855083	0.15874	0.0199925	0.294775
[truncated: 2,413 more rows]
